# Supplementary material for: A bibliometric analysis of Kallmann syndrome: trends, hotspots, and future directions
Source: Orphanet J Rare Dis. 2026 May 18;21:243. doi: 10.1186/s13023-026-04378-3 (PMC13352911; doi:10.1186/s13023-026-04378-3)
Supplement: Supplementary file 1 — Supplementary Material 1 [file 13023_2026_4378_MOESM1_ESM.xls]

## Sheet: original data(850)
Publication Type	Authors	Book Authors	Book Editors	Book Group Authors	Author Full Names	Book Author Full Names	Group Authors	Article Title	Source Title	Book Series Title	Book Series Subtitle	Language	Document Type	Conference Title	Conference Date	Conference Location	Conference Sponsor	Conference Host	Author Keywords	Keywords Plus	Abstract	Addresses	Affiliations	Reprint Addresses	Email Addresses	Researcher Ids	ORCIDs	Funding Orgs	Funding Name Preferred	Funding Text	Cited References	Cited Reference Count	Times Cited, WoS Core	Times Cited, All Databases	180 Day Usage Count	Since 2013 Usage Count	Publisher	Publisher City	Publisher Address	ISSN	eISSN	ISBN	Journal Abbreviation	Journal ISO Abbreviation	Publication Date	Publication Year	Volume	Issue	Part Number
J	Song, YM				Song Yemei			Novel Mutation of CHD7 in a Chinese Boy with Kallmann Syndrome	HORMONE RESEARCH IN PAEDIATRICS			English	Meeting Abstract						Kallmann syndrome; Short stature; Mutation; CHD7			[Song Yemei] Zhejiang Univ, Childrens Hosp, Sch Med, Hangzhou, Zhejiang, Peoples R China	Zhejiang University									0	0	0	0	0	KARGER	BASEL	ALLSCHWILERSTRASSE 10, CH-4009 BASEL, SWITZERLAND	1663-2818	1663-2826		HORM RES PAEDIAT	Horm. Res. Paediatr.		2018	90
J	Marlin, S; Chantot-Bastaraud, S; David, A; Loundon, N; Jonard, L; Portnoï, MF; Bonnet, C; Louha, M; Gherbi, S; Garabedian, EN; Couderc, R; Denoyelle, F				Marlin, Sandrine; Chantot-Bastaraud, Sandra; David, Albert; Loundon, Natalie; Jonard, Laurence; Portnoi, Marie-France; Bonnet, Crystel; Louha, Malek; Gherbi, Souad; Garabedian, Erea Noel; Couderc, Remy; Denoyelle, Francoise			Discovery of a Large Deletion of KAL1 in 2 Deaf Brothers	OTOLOGY & NEUROTOLOGY			English	Article						ArrayCGH; Kallmann syndrome; KAL1; Mosaicism; Sensorineural hearing impairment	LINKED KALLMANN-SYNDROME; CHARGE SYNDROME; MUTATIONS; FGFR1; GENE	Objectives: Kallmann syndrome (KS) usually combines an anosmia and a hypogonadotrophic hypogonadism. Hearing impairment was described in a few cases of KS. Our objective is to describe an unusual presentation of KS in 2 cases and to explore the pattern of inheritance in this family. Patients: Two brothers presented with a sensorineural hearing impairment associated with cryptorchidism and abnorma…	[Marlin, Sandrine; Loundon, Natalie; Jonard, Laurence; Gherbi, Souad; Garabedian, Erea Noel; Denoyelle, Francoise] Hop Necker Enfants Malad, AP HP, Ctr Reference Surdites Genet, Paris, France; [Marlin, Sandrine; Portnoi, Marie-France; Gherbi, Souad] Hop Necker Enfants Malad, AP HP, Serv Genet Med, Paris, France; [Marlin, Sandrine; Loundon, Natalie; Jonard, Laurence; Gherbi, Souad; Garabedian, Ere…	Assistance Publique Hopitaux Paris (APHP); Universite Paris Cite; Hopital Universitaire Necker-Enfants Malades - APHP; Assistance Publique Hopitaux Paris (APHP); Universite Paris Cite; Hopital Universitaire Necker-Enfants Malades - APHP; Institut National de la Sante et de la Recherche Medicale (Inserm); Institut National de la Sante et de la Recherche Medicale (Inserm); Assistance Publique Hopit…	Marlin, S (corresponding author), Hop Necker Enfants Malad, Paris, France.	sandrine.marlin@nck.aphp.fr	; Bonnet, Crystel/AAN-5950-2021; LOUNDON, Natalie/R-8673-2019	Jonard, Laurence/0000-0003-0369-0505; Chantot-Bastaraud, Sandra/0000-0001-6446-3504; marlin, sandrine/0000-0002-4115-9806; Denoyelle, Francoise/0000-0003-4338-9258; Bonnet, Crystel/0000-0002-1916-9119;	French association S'entendre; INSERM; French Ministry [DHOS/OPRC/2007/35]	French association S'entendre; INSERM(Institut National de la Sante et de la Recherche Medicale (Inserm)); French Ministry	This work was supported by the French association S'entendre, by INSERM and the French Ministry (DHOS/OPRC/2007/35).		13	7	8	0	7	LIPPINCOTT WILLIAMS & WILKINS	PHILADELPHIA	530 WALNUT ST, PHILADELPHIA, PA 19106-3621 USA	1531-7129	1537-4505		OTOL NEUROTOL	Otol. Neurotol.	DEC	2013	34	9
J	Hoefsloot, LH; Corsten-Janssen, N; van Ravenswaaij-Arts, CMA				Hoefsloot, Lies H.; Corsten-Janssen, Nicole; van Ravenswaaij-Arts, Conny M. A.			Molecular studies of the CHD7 gene: an obligatory diagnostic step in an expanding range of clinical phenotypes	EXPERT REVIEW OF MOLECULAR DIAGNOSTICS			English	Editorial Material						22q11.2 deletion syndrome; CHARGE syndrome; CHD7; Kallmann syndrome	CHARGE-SYNDROME; KALLMANN-SYNDROME; MUTATIONS; ASSOCIATION; UPDATE		[Hoefsloot, Lies H.] Radboud Univ Nijmegen, Med Ctr, Dept Human Genet, NL-6500 HB Nijmegen, Netherlands; [Corsten-Janssen, Nicole; van Ravenswaaij-Arts, Conny M. A.] Univ Groningen, Univ Med Ctr Groningen, Dept Genet, NL-9700 RB Groningen, Netherlands	Radboud University Nijmegen; University of Groningen	Hoefsloot, LH (corresponding author), Radboud Univ Nijmegen, Med Ctr, Dept Human Genet, POB 9101, NL-6500 HB Nijmegen, Netherlands.	l.hoefsloot@gen.umcn.nl							20	0	0	0	1	EXPERT REVIEWS	LONDON	UNITEC HOUSE, 3RD FL, 2 ALBERT PLACE, FINCHLEY CENTRAL, LONDON N3 1QB, ENGLAND	1473-7159			EXPERT REV MOL DIAGN	Expert Rev. Mol. Diagn.	NOV	2012	12	8
J	Vale, TC; Pedroso, JL; Rivero, RLM; Mandeli, AS; Dias-Da-Silva, MR; Barsottini, OG				Vale, Thiago Cardoso; Pedroso, Jose Luiz; Magalhaes Rivero, Rene Leandro; Mandeli, Agatha Santana; Dias-da-Silva, Magnus Regios; Barsottini, Orlando G.			Lack of decussation of pyramids in Kallmann syndrome presenting with mirror movements	JOURNAL OF THE NEUROLOGICAL SCIENCES			English	Letter						Kallmann syndrome; Mirror movements; Movement disorders			[Vale, Thiago Cardoso; Mandeli, Agatha Santana] Univ Fed Juiz de Fora, Dept Internal Med, Juiz De Fora, Brazil; [Pedroso, Jose Luiz; Barsottini, Orlando G.] Univ Fed Sao Paulo, Dept Neurol, Sao Paulo, Brazil; [Magalhaes Rivero, Rene Leandro] Diagnost Amer SA, Delboni Auriemo, Sao Paulo, Brazil; [Dias-da-Silva, Magnus Regios] Univ Fed Sao Paulo, Dept Med, Div Endocrinol, Sao Paulo, Brazil	Universidade Federal de Juiz de Fora; Universidade Federal de Sao Paulo (UNIFESP); Universidade Federal de Sao Paulo (UNIFESP)	Pedroso, JL (corresponding author), Univ Fed Sao Paulo, Dept Neurol, Sao Paulo, Brazil.	jlpedroso.neuro@gmail.com	Barsottini, O/E-9117-2010; Pedroso, Jose Luiz/F-1757-2013; Pedroso, José/F-1757-2013; Dias da Silva, Magnus R./B-9132-2012; Dias-da-Silva, Magnus/AAO-3942-2020	Pedroso, Jose Luiz/0000-0002-1672-8894; Vale, Thiago/0000-0001-6145-9868; Barsottini, Orlando/0000-0002-0107-0831; Dias da Silva, Magnus R./0000-0002-8516-966X;					10	3	3	0	3	ELSEVIER SCIENCE BV	AMSTERDAM	PO BOX 211, 1000 AE AMSTERDAM, NETHERLANDS	0022-510X	1878-5883		J NEUROL SCI	J. Neurol. Sci.	JAN 15	2017	372
J	Yadav, RK; Qi, BY; Wen, JP; Gang, XK; Banerjee, S				Yadav, Rajiv Kumar; Qi, Baiyu; Wen, Jianping; Gang, Xiaokun; Banerjee, Santasree			Kallmann syndrome: Diagnostics and management	CLINICA CHIMICA ACTA			English	Article						Kallmann syndrome; Hypogonadotropic hypogonadism; Gonadotropic-releasing hormone; KAL1 gene; Prenatal diagnosis; Preimplantation genetic testing	IDIOPATHIC HYPOGONADOTROPIC HYPOGONADISM; GONADOTROPIN-RELEASING-HORMONE; SEQUENCE VARIANTS; GENE KAL1; DEFICIENCY; MUTATIONS; INSIGHTS; MEN; EXPRESSION; FERTILITY	Kallmann syndrome is a genetic disorder characterized by delayed or absence of puberty and a reduced or absent sense of smell (anosmia). Kallmann syndrome is a form of hypogonadotropic hypogonadism due to lack of the production of sex hormones which is associated with development of secondary sexual characteristics. Kallmann Syndrome is a genetically heterogeneous disorder, characterized by the c…	[Yadav, Rajiv Kumar; Qi, Baiyu; Wen, Jianping; Banerjee, Santasree] Jilin Univ, Coll Basic Med Sci, Dept Genet, Changchun 130021, Jilin, Peoples R China; [Yadav, Rajiv Kumar; Gang, Xiaokun] Jilin Univ, Hosp 1, Dept Endocrinol Internal Med, Changchun 130021, Jilin, Peoples R China	Jilin University; Jilin University	Banerjee, S (corresponding author), Jilin Univ, Coll Basic Med Sci, Dept Genet, Changchun 130021, Jilin, Peoples R China.	santasree.banerjee@yahoo.com	Yadav, Rajiv/D-2404-2012						108	3	3	1	7	ELSEVIER	AMSTERDAM	RADARWEG 29, 1043 NX AMSTERDAM, NETHERLANDS	0009-8981	1873-3492		CLIN CHIM ACTA	Clin. Chim. Acta	JAN 15	2025	565
J	Chan, C; Wang, CW; Chen, CH; Chen, CH				Chan, Cindy; Wang, Cheng-Wei; Chen, Ching-Hui; Chen, Chi-Huang			Live birth in male de novo Kallmann syndrome after cross-generational genetic sequencing	JOURNAL OF ASSISTED REPRODUCTION AND GENETICS			English	Article						Kallmann syndrome; Next-generation sequencing; Genetic counseling; Spermatogenesis	CONGENITAL HYPOGONADOTROPIC HYPOGONADISM	Purpose To present the first case proposing the use of preimplantation genetic testing for monogeneic disorders for Kallmann syndrome, providing comprehensive care in the genomic era of precision medicine. Methods Gonadotropin therapy was used for spermatogenesis, followed by in vitro fertilization by intracytoplasmic sperm injection and embryo transfer. Cross-generational targeted next-generatio…	[Chan, Cindy; Wang, Cheng-Wei; Chen, Ching-Hui; Chen, Chi-Huang] Taipei Med Univ Hosp, Dept Obstet, Div Reprod Med, Gynecology, Taipei, Taiwan; [Chen, Ching-Hui; Chen, Chi-Huang] Taipei Med Univ, Coll Med,Sch Med,Dept Obstet,Gynecology, Taipei, Taiwan	Taipei Medical University; Taipei Medical University Hospital; Taipei Medical University	Chen, CH (corresponding author), Taipei Med Univ Hosp, Dept Obstet, Div Reprod Med, Gynecology, Taipei, Taiwan.	d102095012@gmail.com	Wang, Chengwei/LWK-6580-2024						12	1	1	0	2	SPRINGER/PLENUM PUBLISHERS	NEW YORK	233 SPRING ST, NEW YORK, NY 10013 USA	1058-0468	1573-7330		J ASSIST REPROD GEN	J. Assist. Reprod. Genet.	DEC	2019	36	12
J	Gu, WJ; Zhang, Q; Wang, YQ; Yang, GQ; Hong, TP; Zhu, DL; Yang, JK; Ning, G; Jin, N; Chen, K; Zang, L; Wang, AP; Du, J; Wang, XL; Yang, LJ; Ba, JM; Lv, ZH; Dou, JT; Mu, YM				Gu, Wei-Jun; Zhang, Qian; Wang, Ying-Qian; Yang, Guo-Qing; Hong, Tian-Pei; Zhu, Da-Long; Yang, Jin-Kui; Ning, Guang; Jin, Nan; Chen, Kang; Zang, Li; Wang, An-Ping; Du, Jin; Wang, Xian-Ling; Yang, Li-Juan; Ba, Jian-Ming; Lv, Zhao-Hui; Dou, Jing-Tao; Mu, Yi-Ming			Mutation analyses in pedigrees and sporadic cases of ethnic Han Chinese Kallmann syndrome patients	EXPERIMENTAL BIOLOGY AND MEDICINE			English	Article						Kallmann syndrome; idiopathic hypogonadotropic hypogonadism; KAL1; FGFR1; PROKR2; polygenic inheritance; complex disease	IDIOPATHIC HYPOGONADOTROPIC HYPOGONADISM; HORMONE-RELEASING HORMONE; CLINICAL-ASSESSMENT; COMPLEX GENETICS; PROKINETICIN 2; GENES; DEFICIENCY; ANOSMIN-1; FGFR1; PATHOPHYSIOLOGY	Kallmann syndrome, a form of idiopathic hypogonadotropic hypogonadism, is characterized by developmental abnormalities of the reproductive system and abnormal olfaction. Despite association of certain genes with idiopathic hypogonadotropic hypogonadism, the genetic inheritance and expression are complex and incompletely known. In the present study, seven Kallmann syndrome pedigrees in an ethnic H…	[Gu, Wei-Jun; Zhang, Qian; Wang, Ying-Qian; Yang, Guo-Qing; Jin, Nan; Chen, Kang; Zang, Li; Wang, An-Ping; Du, Jin; Wang, Xian-Ling; Yang, Li-Juan; Ba, Jian-Ming; Lv, Zhao-Hui; Dou, Jing-Tao; Mu, Yi-Ming] Chinese Peoples Liberat Army Gen Hosp, Dept Endocrinol, Beijing 100853, Peoples R China; [Hong, Tian-Pei] Peking Univ, Hosp 3, Dept Endocrinol, Beijing 100191, Peoples R China; [Zhu, Da-Long] Na…	Chinese People's Liberation Army General Hospital; Peking University; Nanjing University; Capital Medical University; Shanghai Jiao Tong University	Mu, YM (corresponding author), Chinese Peoples Liberat Army Gen Hosp, Dept Endocrinol, Beijing 100853, Peoples R China.	muyiming@301hospital.com.cn	Qian, Zhang/HHS-7963-2022; Chen, Kang/LVS-6585-2024; Yang, Guoqing/Q-7238-2017; Zhang, Youyou/KCY-0810-2024; Yang, LiJuan/HTT-1592-2023; Hong, Tianpei/IVV-5180-2023	Hong, Tianpei/0000-0002-5744-5129	Construction of Technical Platform for New Drug Development [2011ZX09307-001-08]	Construction of Technical Platform for New Drug Development	We thank all the patients and their family members for their participation in this study. We also thank the staff of the Peking University Third Hospital, Nanjing Gulou Hospital, Shanghai Ruijin Hospital, and Beijing Tongren Hospital for providing some of the KS pedigrees and the sporadic KS cases. Gene amplification and sequence analysis were conducted at the Joy Orient Translational Medicine Re…		46	9	11	0	10	SAGE PUBLICATIONS LTD	LONDON	1 OLIVERS YARD, 55 CITY ROAD, LONDON EC1Y 1SP, ENGLAND	1535-3702	1535-3699		EXP BIOL MED	Exp. Biol. Med.	NOV	2015	240	11
J	Castro, S; Sansó, G; Braslavsky, D; Scaglia, P; Izquierdo, A; Azcoiti, ME; Maier, M; Gacitua, VF; Correa, BL; Bergada, I; Rey, RA; Ropelato, MG; Grinspon, RP				Castro, S.; Sanso, G.; Braslavsky, D.; Scaglia, P.; Izquierdo, A.; Esnaola Azcoiti, M.; Maier, M.; Figueroa Gacitua, V; Correa, B. L.; Bergada, I; Rey, R. A.; Ropelato, M. G.; Grinspon, R. P.			A NOVEL 50-KB DELETION IN ANOS1 IN A LARGE PEDIGREE WITH ISOLATED CENTRAL HYPOGONADISM AND OLFACTORY DYSFUNCTION (KALLMANN SYNDROME): NGS AS A PREDICTIVE TOOL OF CNVS	HORMONE RESEARCH IN PAEDIATRICS			English	Meeting Abstract						Kallmann syndrome; micropenis; anti-mullerian hormone			[Castro, S.; Sanso, G.; Braslavsky, D.; Scaglia, P.; Izquierdo, A.; Esnaola Azcoiti, M.; Maier, M.; Correa, B. L.; Bergada, I; Rey, R. A.; Ropelato, M. G.; Grinspon, R. P.] Hosp Ninos Dr Ricardo Gutierrez, Ctr Invest Endocrinol Dr Cesar Bergada, Buenos Aires, DF, Argentina; [Figueroa Gacitua, V] Hosp Gen Ninos Pedro de Elizalde, Div Endocrinol, Buenos Aires, DF, Argentina	University of Buenos Aires; University of Buenos Aires Hospital; Hospital de Ninos Doctor Ricardo Gutierrez			Castro, Sebastian/KRQ-4008-2024; Rey, Rodolfo/E-5552-2012; Corrêa, Bruna/KIC-8645-2024						0	0	0	0	0	KARGER	BASEL	ALLSCHWILERSTRASSE 10, CH-4009 BASEL, SWITZERLAND	1663-2818	1663-2826		HORM RES PAEDIAT	Horm. Res. Paediatr.	FEB	2023	96
J	Melmed, S				Melmed, Shlomo			Fertility and fragrance: another cause of Kallmann syndrome	JOURNAL OF CLINICAL INVESTIGATION			English	Editorial Material							IDIOPATHIC HYPOGONADOTROPIC HYPOGONADISM; PROTEIN; MUTATIONS; REPRODUCTION; RECEPTORS; PITUITARY; GENETICS; SYSTEM; FGFR1; CHD7	Kallmann syndrome is an inherited deficiency of gonadotropin-releasing hormone (GnRH) that is characterized by hypogonadism with delayed or absent puberty and dysfunctional olfaction. While Kallmann syndrome-associated mutations have been identified in some sets of patients, for many of these individuals, the underlying cause remains unknown. In this issue of the JCI, Cariboni and colleagues iden…	[Melmed, Shlomo] Cedars Sinai Med Ctr, Pituitary Ctr, Dept Med, Los Angeles, CA 90048 USA	Cedars Sinai Medical Center	Melmed, S (corresponding author), Cedars Sinai Med Ctr, 8700 Beverly Blvd,Room 2015, Los Angeles, CA 90048 USA.	melmed@csmc.edu			NIDDK NIH HHS [R21 DK103198, DK 103198] Funding Source: Medline	NIDDK NIH HHS(United States Department of Health & Human ServicesNational Institutes of Health (NIH) - USANIH National Institute of Diabetes & Digestive & Kidney Diseases (NIDDK))			27	5	7	0	4	AMER SOC CLINICAL INVESTIGATION INC	ANN ARBOR	35 RESEARCH DR, STE 300, ANN ARBOR, MI 48103 USA	0021-9738	1558-8238		J CLIN INVEST	J. Clin. Invest.	JUN	2015	125	6
J	Mantero, V; Borelli, P; Rigamonti, A; Fiumani, A; Balgera, R; Salmaggi, A				Mantero, Vittorio; Borelli, Paolo; Rigamonti, Andrea; Fiumani, Anna; Balgera, Roberto; Salmaggi, Andrea			Autoimmunity meets genetics: Multiple sclerosis in a patient with Kallmann syndrome	JOURNAL OF THE NEUROLOGICAL SCIENCES			English	Letter						Kallmann syndrome; Multiple sclerosis; Anosmin-1; Demyelination	OLFACTORY-BULB VOLUME		[Mantero, Vittorio; Borelli, Paolo; Rigamonti, Andrea; Fiumani, Anna; Balgera, Roberto; Salmaggi, Andrea] A Manzoni Hosp, Dept Neurol, Via Eremo 9-11, I-23900 Lecce, Italy		Mantero, V (corresponding author), A Manzoni Hosp, Dept Neurol, Via Eremo 9-11, I-23900 Lecce, Italy.	vittorio.mantero@hotmail.com	Salmaggi, Andrea/S-7154-2017	Salmaggi, Andrea/0000-0001-6925-3434					9	0	0	0	4	ELSEVIER SCIENCE BV	AMSTERDAM	PO BOX 211, 1000 AE AMSTERDAM, NETHERLANDS	0022-510X	1878-5883		J NEUROL SCI	J. Neurol. Sci.	AUG 15	2016	367
J	Young, J				Young, Jacques			Exome Sequencing as a Tool for Detecting Point Mutations and Deletions in Patients With Hypogonadotropic Hypogonadism	JOURNAL OF CLINICAL ENDOCRINOLOGY & METABOLISM			English	Editorial Material						congenital hypogonadotropic hypogonadism; Kallmann syndrome; GnRH; gonadotropin deficiency; delayed puberty; exome	KALLMANN-SYNDROME		[Young, Jacques] Univ Paris Saclay, AP HP, Dept Reprod Endocrinol, F-94275 Le Kremlin Bicetre, France; [Young, Jacques] Univ Paris Saclay, AP HP, INSERM U1185, F-94275 Le Kremlin Bicetre, France	Assistance Publique Hopitaux Paris (APHP); Hopital Universitaire Bicetre - APHP; Universite Paris Saclay; Universite Paris Saclay; Assistance Publique Hopitaux Paris (APHP); Hopital Universitaire Bicetre - APHP; Institut National de la Sante et de la Recherche Medicale (Inserm)	Young, J (corresponding author), Hop Bicetre, Serv Endocrinol Reprod, Batiment Barre Sinoussi,18,Rue Gen Leclerc, F-94275 Le Kremlin Bicetre, France.	jacques.young@aphp.fr	Young, Jacques/T-2976-2018	Young, Jacques/0000-0001-9286-5631					8	0	1	0	0	ENDOCRINE SOC	WASHINGTON	2055 L ST NW, SUITE 600, WASHINGTON, DC 20036 USA	0021-972X	1945-7197		J CLIN ENDOCR METAB	J. Clin. Endocrinol. Metab.	SEP 28	2022	107	10
J	Tarique, S; Iqbal, MH; Riaz, H; Abaidullah, S; Cheema, TM				Tarique, Shandana; Iqbal, M. Hassan; Riaz, Hina; Abaidullah, Sajid; Cheema, Tahira Murtaza			Hypogonadotrophic Short Statured with Anosmia: Kallmann's Syndrome	JCPSP-JOURNAL OF THE COLLEGE OF PHYSICIANS AND SURGEONS PAKISTAN			English	Article						Kallmann's syndrome; Anosmia; Short stature; Secondary sex character; Hypogonadotrophic hypogonadism	HYPOGONADISM; KAL1	Short stature with loss of secondary sex characters can occur due to genetic disorders. One of them is Kallmann's syndrome. The condition has been noted to be present in families. It is associated with anosmia and hypogonadism. We are presenting a case of young boy who was short statured and had anosmia with multiple hormonal deficiencies.	[Tarique, Shandana; Riaz, Hina; Abaidullah, Sajid; Cheema, Tahira Murtaza] King Edward Med Univ, Dept Med, S Med Ward, Lahore, Pakistan; [Iqbal, M. Hassan] Mayo Hosp, Dept Med, Lahore, Pakistan		Tarique, S (corresponding author), 153-D,Muslim Rd, Lahore, Pakistan.	shandanat@yahoo.com		Abaidullah, Sajid/0000-0002-1722-1809					9	0	0	0	4	COLL PHYSICIANS & SURGEONS PAKISTAN	KARACHI	SEVENTH CENTRAL ST, DEFENCE HOUSING AUTHORITY, KARACHI, 75500, PAKISTAN	1022-386X			JCPSP-J COLL PHYSICI	JCPSP-J. Coll. Physicians Surg.	FEB	2011	21	2
J	Yenugandula, R; Ramavath, SK; Kishore, K; Qureishi, D				Yenugandula, Raman; Ramavath, Supraja K.; Kishore, Krishna; Qureishi, Darakshan			A rare case of congenital fibrosis of extra ocular muscles with Kallmann syndrome	INDIAN JOURNAL OF OPHTHALMOLOGY			English	Editorial Material						Kallmann Syndrome (KS); Congenital fibrosis of extraocular muscles (CFEOM); Krimsky's Prism bar cover test (KPBCT); Extraocular movements (EOM); Visually handicapped certificate(VHC); Exotropia			[Yenugandula, Raman; Ramavath, Supraja K.; Kishore, Krishna; Qureishi, Darakshan] Sarojini Devi Eye Hosp, Osmania Med Coll, Hyderabad, Telangana, India		Yenugandula, R (corresponding author), Sarojini Devi Eye Hosp, Osmania Med Coll, Dept Pediat Ophthalmol Strabismus & Neurophthalmo, Hyderabad 500028, Telangana, India.	drraman33@gmail.com							5	0	0	1	2	WOLTERS KLUWER MEDKNOW PUBLICATIONS	MUMBAI	WOLTERS KLUWER INDIA PVT LTD , A-202, 2ND FLR, QUBE, C T S NO 1498A-2 VILLAGE MAROL, ANDHERI EAST, MUMBAI, Maharashtra, INDIA	0301-4738	1998-3689		INDIAN J OPHTHALMOL	Indian J. Ophthalmol.	JUL	2022	70	7
J	Tang, KF; Wu, QF; Zou, TJ; Xue, W; Wang, XY; Xing, JP				Tang, Kai-Fa; Wu, Qi-Fei; Zou, Tie-Jun; Xue, Wei; Wang, Xin-Yang; Xing, Jun-Ping			Molecular analysis of KAL-1 in a series of Kallmann syndrome and normosmic idiopathic hypogonadotropic hypogonadism patients from Northwestern China	ASIAN JOURNAL OF ANDROLOGY			English	Article						Kallmann syndrome 1; Kallmann syndrome; normosmic idiopathic hypogonadotropic hypogonadism	INTERVAL ESTIMATION; GENE; MUTATIONS; FGFR1; HETEROGENEITY	We conducted an analysis of the Kallmann syndrome 1 (KAL-1) genotype in 17 patients with Kallmann syndrome (KS), 9 patients with normosmic idiopathic hypogonadotropic hypogonadism (nIHH) and 20 age-matched normal men in Northwestern China. To do this, we used multiplex PCR analysis with exon-flanking primers and automated sequencing techniques with peripheral blood DNA samples. Intragenic deletio…	[Tang, Kai-Fa; Zou, Tie-Jun; Xue, Wei; Wang, Xin-Yang; Xing, Jun-Ping] Xi An Jiao Tong Univ, Sch Med, Affiliated Hosp 1, Dept Urol, Xian 710061, Peoples R China; [Wu, Qi-Fei] Xi An Jiao Tong Univ, Sch Med, Affiliated Hosp 1, Dept Hepatobiliary Surg, Xian 710061, Peoples R China	Xi'an Jiaotong University; Xi'an Jiaotong University	Xing, JP (corresponding author), Xi An Jiao Tong Univ, Sch Med, Affiliated Hosp 1, Dept Urol, Xian 710061, Peoples R China.	xingjpcn@gmail.com		Wu, Qifei/0000-0002-7439-2831	Science and Technology Project of Shannxi Province, China [2008K15-02]	Science and Technology Project of Shannxi Province, China	This work was supported by Science and Technology Project of Shannxi Province, China (No. 2008K15-02).		25	5	9	0	3	WOLTERS KLUWER MEDKNOW PUBLICATIONS	MUMBAI	WOLTERS KLUWER INDIA PVT LTD , A-202, 2ND FLR, QUBE, C T S NO 1498A-2 VILLAGE MAROL, ANDHERI EAST, MUMBAI, 400059, INDIA	1008-682X	1745-7262		ASIAN J ANDROL	Asian J. Androl.	NOV	2009	11	6
J	Fu, CP; Lee, IT				Fu, Chia-Po; Lee, I-Te			Kallmann Syndrome With Micropenis	AMERICAN JOURNAL OF THE MEDICAL SCIENCES			English	Editorial Material									[Fu, Chia-Po; Lee, I-Te] Taichung Vet Gen Hosp, Div Endocrinol & Metab, Dept Med, Taichung, Taiwan; [Fu, Chia-Po] Natl Taiwan Univ, Grad Inst Biomed Elect & Bioinformat, Coll Elect Engn & Comp Sci, Taipei, Taiwan; [Lee, I-Te] Natl Yang Ming Univ, Sch Med, Taipei, Taiwan; [Lee, I-Te] Chung Shan Med Univ, Dept Med, Taichung, Taiwan	Taichung Veterans General Hospital; National Taiwan University; National Yang Ming Chiao Tung University; Chung Shan Medical University	Lee, IT (corresponding author), Taichung Vet Gen Hosp, Div Endocrinol & Metab, Dept Med, Taichung, Taiwan.;Lee, IT (corresponding author), Natl Yang Ming Univ, Sch Med, Taipei, Taiwan.;Lee, IT (corresponding author), Chung Shan Med Univ, Dept Med, Taichung, Taiwan.	chiapofu@gmail.com							3	0	1	0	3	ELSEVIER SCIENCE INC	NEW YORK	360 PARK AVE SOUTH, NEW YORK, NY 10010-1710 USA	0002-9629	1538-2990		AM J MED SCI	Am. J. Med. Sci.	AUG	2018	356	2
J	Smith, N; Quinton, R				Smith, Neil; Quinton, Richard			A PATIENT'S JOURNEY Kallmann syndrome	BRITISH MEDICAL JOURNAL			English	Editorial Material									[Quinton, Richard] Royal Victoria Infirm, Newcastle Upon Tyne NE1 4LP, Tyne & Wear, England	Newcastle University - UK	Quinton, R (corresponding author), Royal Victoria Infirm, Newcastle Upon Tyne NE1 4LP, Tyne & Wear, England.	Richard.quinton@ncl.nhs.uk							0	9	10	0	7	BMJ PUBLISHING GROUP	LONDON	BRITISH MED ASSOC HOUSE, TAVISTOCK SQUARE, LONDON WC1H 9JR, ENGLAND	1756-1833			BRIT MED J	Br. Med. J.	DEC 3	2012	345
J	Alkelai, A; Olender, T; Dode, C; Shushan, S; Tatarskyy, P; Furman-Haran, E; Boyko, V; Gross-Isseroff, R; Halvorsen, M; Greenbaum, L; Milgrom, R; Yamada, K; Haneishi, A; Blau, I; Lancet, D				Alkelai, Anna; Olender, Tsviya; Dode, Catherine; Shushan, Sagit; Tatarskyy, Pavel; Furman-Haran, Edna; Boyko, Valery; Gross-Isseroff, Ruth; Halvorsen, Matthew; Greenbaum, Lior; Milgrom, Roni; Yamada, Kazuya; Haneishi, Ayumi; Blau, Ilan; Lancet, Doron			Next-generation sequencing of patients with congenital anosmia	EUROPEAN JOURNAL OF HUMAN GENETICS			English	Article							OF-FUNCTION MUTATIONS; KALLMANN-SYNDROME; HYPOGONADOTROPIC HYPOGONADISM; DIGENIC MUTATIONS; CHARGE SYNDROME; CHD7 GENE; HETEROGENEITY; ASSOCIATION; PREVALENCE; DISRUPTION	We performed whole exome or genome sequencing in eight multiply affected families with ostensibly isolated congenital anosmia. Hypothesis-free analyses based on the assumption of fully penetrant recessive/dominant/X-linked models obtained no strong single candidate variant in any of these families. In total, these eight families showed 548 rare segregating variants that were predicted to be damag…	[Alkelai, Anna; Olender, Tsviya; Tatarskyy, Pavel; Boyko, Valery; Gross-Isseroff, Ruth; Milgrom, Roni; Lancet, Doron] Weizmann Inst Sci, Dept Mol Genet, Rehovot, Israel; [Alkelai, Anna; Halvorsen, Matthew] Columbia Univ, Med Ctr, Inst Genom Med, New York, NY 10027 USA; [Dode, Catherine] Univ Paris 05, Hop Cochin, AP HP, F-75004 Paris, France; [Dode, Catherine] Hop Cochin, Lab Biochim & Genet Mol,…	Weizmann Institute of Science; Columbia University; Assistance Publique Hopitaux Paris (APHP); Universite Paris Cite; Hopital Universitaire Cochin - APHP; Assistance Publique Hopitaux Paris (APHP); Universite Paris Cite; Hopital Universitaire Cochin - APHP; Weizmann Institute of Science; Tel Aviv University; Weizmann Institute of Science; Chaim Sheba Medical Center; Tel Aviv University; Tel Aviv …	Alkelai, A (corresponding author), Weizmann Inst Sci, Dept Mol Genet, Rehovot, Israel.;Alkelai, A (corresponding author), Columbia Univ, Med Ctr, Inst Genom Med, New York, NY 10027 USA.	aa3857@cumc.columbia.edu	; Boyko, Vladimir/AAU-7624-2021	Halvorsen, Matt/0000-0002-6707-2418;	Nella and Leon Benoziyo Center for Neurological Diseases, Weizmann Institute of Science; Crown Human Genome Center, Weizmann Institute of Science; Israel Science Foundation [586/11]	Nella and Leon Benoziyo Center for Neurological Diseases, Weizmann Institute of Science; Crown Human Genome Center, Weizmann Institute of Science; Israel Science Foundation(Israel Science Foundation)	This research was supported by Nella and Leon Benoziyo Center for Neurological Diseases, Weizmann Institute of Science; The Crown Human Genome Center, Weizmann Institute of Science; and by The Legacy Heritage Biomedical Science Partnership Program of the Israel Science Foundation, 586/11.		50	12	14	1	1	NATURE PUBLISHING GROUP	LONDON	MACMILLAN BUILDING, 4 CRINAN ST, LONDON N1 9XW, ENGLAND	1018-4813	1476-5438		EUR J HUM GENET	Eur. J. Hum. Genet.	DEC	2017	25	12
J	Manara, R; Salvalaggio, A; Citton, V; Palumbo, V; D'Errico, A; Elefante, A; Briani, C; Cantone, E; Ottaviano, G; Pellecchia, MT; Greggio, NA; Weis, L; D'Agosto, G; Rossato, M; De Carlo, E; Napoli, E; Coppola, G; Di Salle, F; Brunetti, A; Bonanni, G; Sinisi, AA; Favaro, A				Manara, R.; Salvalaggio, A.; Citton, V.; Palumbo, V.; D'Errico, A.; Elefante, A.; Briani, C.; Cantone, E.; Ottaviano, G.; Pellecchia, M. T.; Greggio, N. A.; Weis, L.; D'Agosto, G.; Rossato, M.; De Carlo, E.; Napoli, E.; Coppola, G.; Di Salle, F.; Brunetti, A.; Bonanni, G.; Sinisi, A. A.; Favaro, A.			Brain anatomical substrates of mirror movements in Kallmann syndrome	NEUROIMAGE			English	Article						Kallmann syndrome; Mirror movements; MRI; Brain; Motor cortex	VOXEL-BASED MORPHOMETRY; SURFACE-BASED ANALYSIS; SEGMENTATION; LOCALIZATION; CORTEX	Among male patients affected by Kallmann syndrome, a genetically determined disease due to defective neural migration leading to hypogonadropic hypogonadism and hypo/anosmia, about 40% present the peculiar phenomenon of mirror movements, i.e. involuntary movements mirroring contralateral voluntary hand movements. Several pathogenic hypotheses have been proposed, but the ultimate neurological mech…	[Manara, R.] Univ Salerno, Dept Med & Surg, I-89081 Baronissi, SA, Italy; [Salvalaggio, A.; Briani, C.] Univ Padua, Dept Neurosci, I-35100 Padua, Italy; [Citton, V.; Weis, L.] IRCCS S Camillo, Venice, Italy; [Palumbo, V.; Sinisi, A. A.] Univ Naples 2, Dept Clin & Expt Med & Surg, Endocrinol & Med Androl Sect, Naples, Italy; [D'Errico, A.; Elefante, A.; Brunetti, A.] Univ Naples 2, Dept Sci Biomed…	University of Salerno; University of Padua; IRCCS Ospedale San Camillo; Universita della Campania Vanvitelli; Universita della Campania Vanvitelli; Universita della Campania Vanvitelli; Universita della Campania Vanvitelli; University of Padua; University of Salerno; University of Padua; Azienda Ospedaliera - Universita di Padova; University of Padua; University of Padua; University of Salerno; U…	Manara, R (corresponding author), Univ Salerno, Via S Allende 1, I-89081 Baronissi, SA, Italy.	rmanara@unisa.it; salvalaggio.a@gmail.com; valentinacitton@gmail.com; dott.vincenzopalumbo@hotmail.it; ariannaderrico@gmail.com; andrea.elefante@unina.it; chiara.briani@unipd.it; elenacantone@libero.it; giancarlo.ottaviano@unipd.it; mpellecchia@unisa.it; greggio@pediatria.unipd.it; luca.weis@ospedalesancamillo.net; g.dagosto@istitutodam.it; marco.rossato@unipd.it; eugedicarlo@tiscali.it; elvinapo…	rossato, marco/I-2093-2012; PELLECCHIA, MARIA TERESA/AHH-4069-2022; Di Salle, Francesco/ABX-8875-2022; Coppola, Giangennaro/AAC-1111-2019; cantone, elena/L-5732-2016; Brunetti, Arturo/AAE-5261-2019; Cantone, Elena/AAN-5191-2020; Salvalaggio, Alessandro/JAO-0622-2023; D'AGOSTO, GIOVANNA/K-3029-2016; Favaro, Angela/J-2966-2012; Pellecchia, Maria Teresa/AHH-4069-2022; Weis, Luca/J-2805-2018	PELLECCHIA, MARIA TERESA/0000-0002-6217-313X; Elefante, Andrea/0000-0002-9093-7096; Manara, Renzo/0000-0002-5130-3971; Brunetti, Arturo/0000-0001-7057-3494; Di Salle, Francesco/0000-0002-0226-8460; cantone, elena/0000-0002-7389-2033; Favaro, Angela/0000-0002-6540-5194; Coppola, Giangennaro/0000-0002-9574-0081; Salvalaggio, Alessandro/0000-0002-1273-7566; Weis, Luca/0000-0002-2286-0795; ottaviano,…					41	9	9	0	7	ACADEMIC PRESS INC ELSEVIER SCIENCE	SAN DIEGO	525 B ST, STE 1900, SAN DIEGO, CA 92101-4495 USA	1053-8119	1095-9572		NEUROIMAGE	Neuroimage	JAN 1	2015	104
J	Balasubramanian, R; Crowley, WF				Balasubramanian, Ravikumar; Crowley, William F., Jr.			Isolated GnRH deficiency: A disease model serving as a unique prism into the systems biology of the GnRH neuronal network	MOLECULAR AND CELLULAR ENDOCRINOLOGY			English	Review						GnRH; GnRH deficiency; GnRH neuronal ontogeny; Puberty; Kallmann syndrome; Hypogonadotropic hypogonadism	IDIOPATHIC HYPOGONADOTROPIC HYPOGONADISM; GONADOTROPIN-RELEASING-HORMONE; FOLLICLE-STIMULATING-HORMONE; PULSATILE LUTEINIZING-HORMONE; LINKED KALLMANN-SYNDROME; FERTILE EUNUCH SYNDROME; MONKEY MACACA-MULATTA; HUMAN METASTIN-45-54; PROKINETICIN 2; MUTATIONS		[Crowley, William F., Jr.] Massachusetts Gen Hosp, Harvard Reprod Endocrine Sci Ctr, Boston, MA 02114 USA; Massachusetts Gen Hosp, Reprod Endocrine Unit, Dept Med, Boston, MA 02114 USA	Harvard University; Harvard Medical School; Harvard University Medical Affiliates; Massachusetts General Hospital; Harvard University; Harvard University Medical Affiliates; Massachusetts General Hospital	Crowley, WF (corresponding author), Massachusetts Gen Hosp, Harvard Reprod Endocrine Sci Ctr, Bartlett Hall Extens,5th Floor,55 Fruit St, Boston, MA 02114 USA.	wcrowley@partners.org			NICHD NIH HHS [R01 HD015788, U54 HD028138] Funding Source: Medline	NICHD NIH HHS(United States Department of Health & Human ServicesNational Institutes of Health (NIH) - USANIH Eunice Kennedy Shriver National Institute of Child Health & Human Development (NICHD))			77	51	61	0	6	ELSEVIER IRELAND LTD	CLARE	ELSEVIER HOUSE, BROOKVALE PLAZA, EAST PARK SHANNON, CO, CLARE, 00000, IRELAND	0303-7207			MOL CELL ENDOCRINOL	Mol. Cell. Endocrinol.	OCT 22	2011	346	1-2
J	Liu, M; He, YL; Hu, PG				Liu, Min; He, Yuling; Hu, Pingan			Are there fibroblast growth factor receptor 1 mutations in a Chinese Kallmann syndrome family?	NEURAL REGENERATION RESEARCH			English	Article						Kallmann syndrome; pedigree investigation; mutation; fibroblast growth factor receptor 1	HYPOGONADOTROPIC HYPOGONADISM; CLINICAL-ASSESSMENT; OLFACTORY-BULB; FGFR1; HETEROGENEITY; GENETICS; KAL1	The present study examined 58 members of a Kallmann syndrome family and investigated whether there are fibroblast growth factor receptor 1 (FGFR1) gene mutations in this family. Genomic DNA from the proband and family members was subjected to PCR to amplify 18 exons of FGFR1, and the amplified products were sequenced to identify potential mutations. MRI of the olfactory bulb region was performed …	[Liu, Min; Hu, Pingan] Cent S Univ, Xiangya Hosp 3, Dept Endocrinol, Changsha 410013, Hunan, Peoples R China; [He, Yuling] Guangxi Med Univ, Hosp 1, Diabet Mellitus & Metab Res Ctr, Nanning 530021, Guangxi Zhuang, Peoples R China	Central South University; Guangxi Medical University	Hu, PG (corresponding author), Cent S Univ, Xiangya Hosp 3, Dept Endocrinol, Changsha 410013, Hunan, Peoples R China.	liumin330@hotmail.com	liu, min/JXX-6068-2024; He, Yu-Ling/AAE-5085-2021	liu, min/0000-0001-8115-5407;	Natural Science Foundation of Hunan Province [2010JJ5045]	Natural Science Foundation of Hunan Province(Natural Science Foundation of Hunan Province)	This study was supported by the Natural Science Foundation of Hunan Province (Hormone secretion in aging male and the mechanics of modulation), No. 2010JJ5045.		23	0	0	0	3	SHENYANG EDITORIAL DEPT NEURAL REGENERATION RES	SHENYANG	PO BOX 1234, SHENYANG, LIAONING 110004, PEOPLES R CHINA	1673-5374			NEURAL REGEN RES	Neural Regen. Res.	JUL	2011	6	20
S	Quinton, R		Quinton, R		Quinton, Richard			Kallmann Syndrome and Hypogonadotropic Hypogonadism Preface	KALLMANN SYNDROME AND HYPOGONADOTROPIC HYPOGONADISM	Frontiers of Hormone Research		English	Editorial Material; Book Chapter									Newcastle Univ, Inst Human Genet, Endocrine Res Grp, Newcastle Upon Tyne NE1 7RU, Tyne & Wear, England	Newcastle University - UK	Quinton, R (corresponding author), Newcastle Univ, Inst Human Genet, Endocrine Res Grp, Newcastle Upon Tyne NE1 7RU, Tyne & Wear, England.								1	0	0	0	1	KARGER	BASEL	POSTFACH, CH-4009 BASEL, SWITZERLAND	0301-3073		978-3-8055-8617-7	FRONT HORM RES	Front.Horm.Res.		2010	39
J	Leen, A; Dirk, V				Leen, Antonio; Dirk, Vanderschueren			Zinner's syndrome in a patient with X- linked Kallmann syndrome: case report	ACTA CLINICA BELGICA			English	Meeting Abstract									[Leen, Antonio; Dirk, Vanderschueren] Katholieke Univ Leuven, Clin & Expt Endocrinol, Leuven, Belgium; [Leen, Antonio; Dirk, Vanderschueren] Univ Hosp Leuven, Dept Endocrinol, Leuven, Belgium	KU Leuven; KU Leuven; University Hospital Leuven									0	1	1	0	0	TAYLOR & FRANCIS LTD	ABINGDON	2-4 PARK SQUARE, MILTON PARK, ABINGDON OR14 4RN, OXON, ENGLAND	1784-3286	2295-3337		ACTA CLIN BELG	Acta Clin. Belg.		2016	71
J	Dwyer, AA; Quinton, R				Dwyer, Andrew A.; Quinton, Richard			Editorial: New Aspects in Hypogonadism	FRONTIERS IN ENDOCRINOLOGY			English	Editorial Material						Kallmann syndrome; Klinefelter syndrome; hormone therapy; anemia; minipuberty; aging			[Dwyer, Andrew A.] Boston Coll, William F Connell Sch Nursing, Chestnut Hill, MA 02167 USA; [Dwyer, Andrew A.] Massachusetts Gen Hosp, Reprod Endocrine Unit, Boston, MA 02114 USA; [Quinton, Richard] Newcastle Upon Tyne Hosp Fdn NHS Trust Royal Vict, Newcastle Upon Tyne, Tyne & Wear, England; [Quinton, Richard] Newcastle Univ, Inst Med Genet, Newcastle Upon Tyne, Tyne & Wear, England	Boston College; Harvard University; Harvard University Medical Affiliates; Massachusetts General Hospital; Newcastle University - UK	Quinton, R (corresponding author), Newcastle Upon Tyne Hosp Fdn NHS Trust Royal Vict, Newcastle Upon Tyne, Tyne & Wear, England.;Quinton, R (corresponding author), Newcastle Univ, Inst Med Genet, Newcastle Upon Tyne, Tyne & Wear, England.	Richard.Quinton@nuth.nhs.uk	Dwyer, Andrew/D-8099-2012						4	0	0	0	3	FRONTIERS MEDIA SA	LAUSANNE	AVENUE DU TRIBUNAL FEDERAL 34, LAUSANNE, CH-1015, SWITZERLAND	1664-2392			FRONT ENDOCRINOL	Front. Endocrinol.	JUN 30	2020	11
J	Folga, B; Winczewska-Wiktor, A; Smigiel, R; Niedziela, M; Kolesinska, Z				Folga, Barbara; Winczewska-Wiktor, Anna; Smigiel, Robert; Niedziela, Marek; Kolesinska, Zofia			Kallmann syndrome as a manifestion of tubulinopathies - a boy with newly defined TUBB3 R262H syndrome	HORMONE RESEARCH IN PAEDIATRICS			English	Meeting Abstract									[Folga, Barbara] Poznan Univ Med Sci, Poznan, Poland; [Winczewska-Wiktor, Anna] Poznan Univ Med Sci, Dept Dev Neurol, Poznan, Poland; [Smigiel, Robert] Wroclaw Med Univ, Dept Pediat Endocrinol & Diabetol, Wroclaw, Poland; [Niedziela, Marek; Kolesinska, Zofia] Poznan Univ Med Sci, Inst Pediat, Dept Pediat Endocrinol & Rheumatol, Poznan, Poland	Poznan University of Medical Sciences; Poznan University of Medical Sciences; Wroclaw Medical University; Poznan University of Medical Sciences			Niedziela, Marek/A-1155-2011; Smigiel, Robert/ADB-4502-2022						0	0	0	0	1	KARGER	BASEL	ALLSCHWILERSTRASSE 10, CH-4009 BASEL, SWITZERLAND	1663-2818	1663-2826		HORM RES PAEDIAT	Horm. Res. Paediatr.	SEP	2023	96
J	Abreu, AP; Kaiser, UB; Latronico, AC				Abreu, Ana Paula; Kaiser, Ursula B.; Latronico, Ana Claudia			The Role of Prokineticins in the Pathogenesis of Hypogonadotropic Hypogonadism	NEUROENDOCRINOLOGY			English	Review						Prokineticins; GnRH secretion; Kallmann syndrome; Hypogonadotropic hypogonadism	GONADOTROPIN-RELEASING-HORMONE; KALLMANN-SYNDROME; BIALLELIC MUTATIONS; OLFACTORY-BULB; MICE LACKING; IDENTIFICATION; PROTEIN; GENE; DEFICIENCY; EXPRESSION	The prokineticin system comprises two multifunctional secreted proteins, prokineticin-1 (PROK1) and prokineticin-2 (PROK2), and their cognate G protein-coupled receptors. The prokineticins were originally identified as endogenous regulators of gastrointestinal motility. Currently, these bioactive peptides are involved in a wide spectrum of biological functions, including angiogenesis, neurogenesi…	[Latronico, Ana Claudia] Univ Sao Paulo, Lab Hormonios & Genet Mol, Disciplina Endocrinol & Metabol,Hosp Clin, Unidade Endocrinol Desenvolvimento,Fac Med, BR-05403900 Sao Paulo, Brazil; [Abreu, Ana Paula; Kaiser, Ursula B.] Brigham & Womens Hosp, Div Endocrinol Diabet & Hypertens, Boston, MA 02115 USA; [Abreu, Ana Paula; Kaiser, Ursula B.] Harvard Univ, Sch Med, Boston, MA USA	Universidade de Sao Paulo; Harvard University; Harvard University Medical Affiliates; Brigham & Women's Hospital; Harvard University; Harvard Medical School	Latronico, AC (corresponding author), Univ Sao Paulo, Lab Hormonios & Genet Mol, Disciplina Endocrinol & Metabol,Hosp Clin, Unidade Endocrinol Desenvolvimento,Fac Med, LIM-42,Av Dr Eneas Carvalho Aguiar 155 2 Andar,Bl, BR-05403900 Sao Paulo, Brazil.	anacl@usp.br	Latronico, Ana/AAC-5112-2019; Abreu, Ana Flávia/AAZ-3433-2021; Latronico Xavier, Ana Claudia/E-1198-2012	Latronico Xavier, Ana Claudia/0000-0001-6782-693X; /0000-0002-5505-0852	Fundacao de Amparo a Pesquisa do Estado de Sao Paulo (FAPESP) [05/04726-0, 06/56753-3]; Conselho Nacional de Desenvolvimento Cientifico e Tecnologico (CNPq) [300209/2008-8]; Eunice Kennedy Shriver NICHD/NIH [U54 HD28138]; Fundacao de Amparo a Pesquisa do Estado de Sao Paulo (FAPESP) [05/04726-0] Funding Source: FAPESP	Fundacao de Amparo a Pesquisa do Estado de Sao Paulo (FAPESP)(Fundacao de Amparo a Pesquisa do Estado de Sao Paulo (FAPESP)); Conselho Nacional de Desenvolvimento Cientifico e Tecnologico (CNPq)(Conselho Nacional de Desenvolvimento Cientifico e Tecnologico (CNPQ)); Eunice Kennedy Shriver NICHD/NIH(United States Department of Health & Human ServicesNational Institutes of Health (NIH) - USANIH Euni…	This work was supported by Fundacao de Amparo a Pesquisa do Estado de Sao Paulo (FAPESP), grants 05/04726-0 and 06/56753-3 (to A.P.A.); Conselho Nacional de Desenvolvimento Cientifico e Tecnologico (CNPq), grant 300209/2008-8 (to A.C.L.), and the Eunice Kennedy Shriver NICHD/NIH through cooperative agreement U54 HD28138 as part of the Specialized Cooperative Centers Program in Reproduction and In…		38	27	29	0	4	KARGER	BASEL	ALLSCHWILERSTRASSE 10, CH-4009 BASEL, SWITZERLAND	0028-3835	1423-0194		NEUROENDOCRINOLOGY	Neuroendocrinology		2010	91	4
J	Blake, K; van Ravenswaaij-Arts, CMA; Hoefsloot, L; Verloes, A				Blake, Kim; van Ravenswaaij-Arts, Conny M. A.; Hoefsloot, Lies; Verloes, Alain			Clinical utility gene card for: CHARGE syndrome	EUROPEAN JOURNAL OF HUMAN GENETICS			English	Editorial Material							KALLMANN-SYNDROME; CHD7 MUTATIONS; RISK-FACTORS; PREVALENCE; PHENOTYPE; SPECTRUM; UPDATE		[Blake, Kim] Dalhousie Univ, Dept Pediat, Halifax, NS, Canada; [van Ravenswaaij-Arts, Conny M. A.] Univ Groningen, Univ Med Ctr Groningen, Dept Genet, Groningen, Netherlands; [Hoefsloot, Lies] Radboud Univ Nijmegen, Med Ctr, Dept Human Genet, NL-6525 ED Nijmegen, Netherlands; [Verloes, Alain] Grp Hosp Pitie Salpetriere, AP HP, UF Genet Clin, F-75634 Paris, France	Dalhousie University; University of Groningen; Radboud University Nijmegen; Sorbonne Universite; Assistance Publique Hopitaux Paris (APHP); Hopital Universitaire Pitie-Salpetriere - APHP	Blake, K (corresponding author), Dalhousie Univ, Dept Pediat, 5850-5980 Univ Ave, Halifax, NS, Canada.	kblake@dal.ca	Verloes, Alain/GPX-7561-2022; VERLOES, Alain/E-7287-2014	VERLOES, Alain/0000-0003-4819-0264					17	5	5	0	1	NATURE PUBLISHING GROUP	LONDON	MACMILLAN BUILDING, 4 CRINAN ST, LONDON N1 9XW, ENGLAND	1018-4813			EUR J HUM GENET	Eur. J. Hum. Genet.	SEP	2011	19	9
J	Tickotsky, N; Moskovitz, M				Tickotsky, Nili; Moskovitz, Moti			Renal Agenesis in Kallmann Syndrome: A Network Approach	ANNALS OF HUMAN GENETICS			English	Article						Kallmann syndrome; anosmin-1; renal agenesis; protein-protein interactions	GROWTH-FACTOR RECEPTOR; GONADOTROPIN-RELEASING-HORMONE; OF-FUNCTION MUTATIONS; CRANIAL NEURAL CREST; HYPOGONADOTROPIC HYPOGONADISM; MOLECULAR PATHOGENESIS; CLEFT-LIP; FGFR1; GENE; KIDNEY	Kallmann syndrome (KS) is defined by the combination of isolated hypogonadotrophic hypogonadism (IHH) and anosmia, with renal agenesis occurring in 30% of KS cases with KAL1 gene mutations. Unlike other KS-related disorders, renal agenesis cannot be directly associated with mutations in the KAL1 gene. We hypothesized that protein interaction networks may suggest a link between genes currently kno…	[Tickotsky, Nili] Bar Ilan Univ, Ramat Gan, Israel; [Moskovitz, Moti] Hebrew Univ Jerusalem, Dept Pediat Dent, Hadassah Sch Dent Med, IL-91120 Jerusalem, Israel	Bar Ilan University; Hebrew University of Jerusalem	Moskovitz, M (corresponding author), Hebrew Univ Jerusalem, Dept Pediat Dent, Hadassah Sch Dent Med, POB 12272, IL-91120 Jerusalem, Israel.	motim@md.huji.ac.il	; Moskovitz, Moti/I-2051-2013; Tickotsky, Nili/S-7450-2019	Tickotsky, Nili/0000-0003-4885-8594; Moskovitz, Moti/0000-0003-4118-2501;					59	6	7	0	2	WILEY	HOBOKEN	111 RIVER ST, HOBOKEN 07030-5774, NJ USA	0003-4800	1469-1809		ANN HUM GENET	Ann. Hum. Genet.	NOV	2014	78	6
J	Balasubramanian, R; Crowley, WF				Balasubramanian, Ravikumar; Crowley, William F., Jr.			Reproductive endocrine phenotypes relating to CHD7 mutations in humans	AMERICAN JOURNAL OF MEDICAL GENETICS PART C-SEMINARS IN MEDICAL GENETICS			English	Review						CHARGE syndrome; CHD7; GnRH; Isolated GnRH deficiency; idiopathic hypogonadotropic hypogonadism; Kallmann syndrome	IDIOPATHIC HYPOGONADOTROPIC HYPOGONADISM; FAMILIAL CHARGE SYNDROME; NEURAL CREST; KALLMANN-SYNDROME; MOUSE MODEL; ASSOCIATION; GENE; SPECTRUM; VARIABILITY; VARIANTS	Mutations in the gene CHD7 cause CHARGE syndrome, a rare multi-organ syndromic disorder. Gonadal defects are common in individuals with CHARGE syndrome (seen in similar to 60-80% of cases) and represent the letter G in the CHARGE syndrome acronym. The gonadal defect in CHARGE syndrome results from congenital deficiency of the hypothalamic hormone Gonadotropin-releasing hormone (GnRH), which manif…	[Balasubramanian, Ravikumar; Crowley, William F., Jr.] Massachusetts Gen Hosp, Dept Med, Harvard Reprod Endocrine Sci Ctr Excellence, Translat Res & Reprod Endocrine Unit, Boston, MA 02114 USA; [Crowley, William F., Jr.] Harvard Med Sch, Massachusetts Gen Hosp, Harvard Reprod Endocrine Sci Ctr, Med, Bartlett Hall Extens, Boston, MA USA	Harvard University; Harvard University Medical Affiliates; Massachusetts General Hospital; Harvard University; Harvard Medical School; Harvard University Medical Affiliates; Massachusetts General Hospital	Crowley, WF (corresponding author), Harvard Med Sch, Med, Bartlett Hall Extens,BHX5,55 Fruit St, Boston, MA 02114 USA.;Crowley, WF (corresponding author), Massachusetts Gen Hosp, Harvard Reprod Endocrine Sci Ctr, Bartlett Hall Extens,BHX5,55 Fruit St, Boston, MA 02114 USA.	wcrowley@partners.org			Eunice Kennedy Shriver National Institute of Child Health and Human Development [HD028138, HD077043]	Eunice Kennedy Shriver National Institute of Child Health and Human Development(United States Department of Health & Human ServicesNational Institutes of Health (NIH) - USANIH Eunice Kennedy Shriver National Institute of Child Health & Human Development (NICHD))	Eunice Kennedy Shriver National Institute of Child Health and Human Development, Grant numbers: HD028138, HD077043		63	29	34	0	7	WILEY	HOBOKEN	111 RIVER ST, HOBOKEN 07030-5774, NJ USA	1552-4868	1552-4876		AM J MED GENET C	Am. J. Med. Genet. C	DEC	2017	175	4
J	Trevisson, E; Ludwig, K; Casarin, A; Di Meglio, A; Greggio, NA; Manara, R; Lenzini, E; Clementi, M; Salviati, L				Trevisson, Eva; Ludwig, Kathrin; Casarin, Alberto; Di Meglio, Annamaria; Greggio, Nella Augusta; Manara, Renzo; Lenzini, Elisabetta; Clementi, Maurizio; Salviati, Leonardo			Ichthyosis and Kallmann syndrome: Not always a contiguous gene syndrome	JOURNAL OF DERMATOLOGICAL SCIENCE			English	Letter							X-LINKED ICHTHYOSIS; MUTATIONS		[Trevisson, Eva; Casarin, Alberto; Clementi, Maurizio; Salviati, Leonardo] Univ Padua, Dept Woman & Child Hlth, Clin Genet Unit, I-35128 Padua, Italy; [Ludwig, Kathrin] Univ Padua, Dept Med DIMED, Surg Pathol & Cytopathol Unit, I-35128 Padua, Italy; [Di Meglio, Annamaria] Univ Padua, Dept Woman & Child Hlth, Lab Hematol Oncol, I-35128 Padua, Italy; [Greggio, Nella Augusta] Univ Padua, Dept Woman …	University of Padua; University of Padua; University of Padua; University of Padua; University of Salerno; University of Padua	Trevisson, E (corresponding author), Univ Padua, Dept Woman & Child Hlth, Clin Genet Unit, Via Giustiniani 3, I-35128 Padua, Italy.	eva.trevisson@unipd.it	; Salviati, Leonardo/L-1007-2016; Trevisson, Eva/K-8462-2016	Ludwig, Kathrin/0000-0003-4619-4827; Manara, Renzo/0000-0002-5130-3971; Trevisson, Eva/0000-0002-5380-6265					10	1	1	0	2	ELSEVIER IRELAND LTD	CLARE	ELSEVIER HOUSE, BROOKVALE PLAZA, EAST PARK SHANNON, CO, CLARE, 00000, IRELAND	0923-1811	1873-569X		J DERMATOL SCI	J. Dermatol. Sci.	MAY	2015	78	2
J	Jin, BF; Ji, ZY; Su, ZY; Mei, LB; Huang, XJ; Lin, SB; Li, P; Sha, YW				Jin, Bao-Fang; Ji, Zhi-Yong; Su, Zhi-Ying; Mei, Li-Bin; Huang, Xian-Jing; Lin, Shao-Bin; Li, Ping; Sha, Yan-Wei			Identification of a novel mutation in FGFR1 gene in patients with Kallmann syndrome by high throughput sequencing	SYSTEMS BIOLOGY IN REPRODUCTIVE MEDICINE			English	Article						FGFR1; Kallmann syndrome; whole-exome sequencing	IDIOPATHIC HYPOGONADOTROPIC HYPOGONADISM; DIAGNOSIS	Kallmann syndrome (KS) is a rare clinical and genetic heterogeneity disease, which is familial or sporadic. KS is known to have three patterns of inheritance: X linked recessive inheritance, autosomal dominant inheritance and rare autosomal recessive inheritance. Here, we report a sibling pedigree with autosomal dominant inheritance of KS, and we identified a novel heterozygous frameshift mutatio…	[Jin, Bao-Fang] Southeast Univ, Sch Med, Zhongda Hosp, Androl Dept Integrat Med, Nanjing, Jiangsu, Peoples R China; [Ji, Zhi-Yong; Su, Zhi-Ying; Mei, Li-Bin; Huang, Xian-Jing; Lin, Shao-Bin; Li, Ping; Sha, Yan-Wei] Xiamen Matern & Child Care Hosp, Dept Reprod Med, Xiamen, Fujian, Peoples R China	Southeast University - China	Li, P; Sha, YW (corresponding author), Xiamen Matern & Child Care Hosp, Dept Reprod Med, Xiamen 361005, Fujian, Peoples R China.	saarc2001@sina.com; shayanwei928@163.com		Sha, Yan-Wei/0000-0002-6195-396X					17	3	3	0	13	TAYLOR & FRANCIS INC	PHILADELPHIA	530 WALNUT STREET, STE 850, PHILADELPHIA, PA 19106 USA	1939-6368	1939-6376		SYST BIOL REPROD MED	Syst. Biol. Reprod. Med.		2018	64	3
J	van Ravenswaaij-Arts, CMA; Blake, K; Hoefsloot, L; Verloes, A				van Ravenswaaij-Arts, Conny M. A.; Blake, Kim; Hoefsloot, Lies; Verloes, Alain			Clinical utility gene card for: CHARGE syndrome - update 2015	EUROPEAN JOURNAL OF HUMAN GENETICS			English	Editorial Material							CHD7 GENE; KALLMANN-SYNDROME; RISK-FACTORS; MUTATIONS; PREVALENCE; CHILDREN		[van Ravenswaaij-Arts, Conny M. A.] Univ Groningen, Univ Med Ctr Groningen, Dept Genet, NL-9700 RB Groningen, Netherlands; [Blake, Kim] Dalhousie Univ, IWK Hlth Ctr, Dept Pediat, Halifax, NS B3H 3J5, Canada; [Hoefsloot, Lies] Erasmus MC, Dept Clin Genet, Rotterdam, Netherlands; [Verloes, Alain] Robert Debre Univ Hosp, AP HP, Dept Med Genet, Paris, France	University of Groningen; Dalhousie University; Dalhousie University Hospital; Erasmus University Rotterdam; Erasmus MC; Assistance Publique Hopitaux Paris (APHP); Universite Paris Cite; Hopital Universitaire Robert-Debre - APHP	van Ravenswaaij-Arts, CMA (corresponding author), Univ Groningen, Univ Med Ctr Groningen, Dept Genet, POB 30001, NL-9700 RB Groningen, Netherlands.	c.m.a.van.ravenswaaij@umcg.nl	Verloes, Alain/GPX-7561-2022						20	10	10	0	3	NATURE PUBLISHING GROUP	LONDON	MACMILLAN BUILDING, 4 CRINAN ST, LONDON N1 9XW, ENGLAND	1018-4813	1476-5438		EUR J HUM GENET	Eur. J. Hum. Genet.	OCT	2015	23	11
J	Chamseddin, BH; Berg, EE; Shah, G; Mitchell, RB				Chamseddin, Bahir H.; Berg, Eric E.; Shah, Gopi; Mitchell, Ron B.			Anosmia in an Adolescent	ENT-EAR NOSE & THROAT JOURNAL			English	Editorial Material							KALLMANN-SYNDROME		[Chamseddin, Bahir H.; Berg, Eric E.; Shah, Gopi; Mitchell, Ron B.] UT Southwestern & Childrens Hlth, Dept Otolaryngol Head & Neck Surg, Dallas, TX USA		Mitchell, RB (corresponding author), UT Southwestern Med Ctr & Childrens Hlth, Dept Otolaryngol Head & Neck Surg, 2350N Stemmons Fwy F6-212, Dallas, TX 75207 USA.	ron.mitchell@utsouthwestern.edu							9	1	1	0	1	SAGE PUBLICATIONS INC	THOUSAND OAKS	2455 TELLER RD, THOUSAND OAKS, CA 91320 USA	0145-5613	1942-7522		ENT-EAR NOSE THROAT	ENT-Ear Nose Throat J.	MAR	2019	98	3
J	Zhang, R; Yu, BQ; Wang, X; Nie, M; Ma, WL; Ji, W; Huang, QB; Zhu, YY; Sun, B; Zhang, JY; Zhang, W; Liu, HY; Mao, JF; Wu, XY				Zhang, Rui; Yu, Bingqing; Wang, Xi; Nie, Min; Ma, Wanlu; Ji, Wen; Huang, Qibin; Zhu, Yiyi; Sun, Bang; Zhang, Junyi; Zhang, Wei; Liu, Hongying; Mao, Jiangfeng; Wu, Xueyan			Mixed hypogonadism: a neglected combined form of hypogonadism	ENDOCRINE			English	Article						Mixed hypogonadism; Kallmann syndrome; Congenital hypogonadotropic hypogonadism; Klinefelter syndrome; Germinoma; Hypergonadotropic hypogonadism	KLINEFELTERS-SYNDROME; HYPOGONADOTROPIC HYPOGONADISM; ASSOCIATION; GERMINOMA; PITUITARY; VARIANT	PurposeKallmann syndrome is a rare disease characterized by delayed puberty, infertility and anosmia. We report the clinical and genetic characteristics of three patients with Kallmann syndrome who presented with Klinefelter syndrome and defined this neglected combined form of hypogonadism as mixed hypogonadism.MethodsClinical data and examinations were obtained, including laboratory examination …	[Zhang, Rui; Yu, Bingqing; Wang, Xi; Nie, Min; Ma, Wanlu; Ji, Wen; Huang, Qibin; Zhu, Yiyi; Sun, Bang; Zhang, Junyi; Zhang, Wei; Liu, Hongying; Mao, Jiangfeng; Wu, Xueyan] Chinese Acad Med Sci, Peking Union Med Coll Hosp, Dept Endocrinol, Beijing 100730, Peoples R China; [Yu, Bingqing] Peking Univ First Hosp, Dept Ultrasonog, Beijing 100081, Peoples R China; [Ma, Wanlu] China Japan Friendship Hos…	Chinese Academy of Medical Sciences - Peking Union Medical College; Peking Union Medical College Hospital; China-Japan Friendship Hospital; Zhejiang University	Mao, JF; Wu, XY (corresponding author), Chinese Acad Med Sci, Peking Union Med Coll Hosp, Dept Endocrinol, Beijing 100730, Peoples R China.	maojiangfeng88@sina.com; wuxueyan@pumch.ac.cn	Zhang, Junyi/HDN-7815-2022; xi, wang/HIZ-7736-2022		Project of National Natural Science Foundation of China [81771576, 81971375]; Beijing Municipal Natural Science Foundation [7202151, 7212080]; Peking Union Medical College Hospital Youth Research Fund [pumch201911009]	Project of National Natural Science Foundation of China(National Natural Science Foundation of China (NSFC)); Beijing Municipal Natural Science Foundation(Beijing Natural Science Foundation); Peking Union Medical College Hospital Youth Research Fund	This work was supported by the Project of National Natural Science Foundation of China (81771576, 81971375); the Beijing Municipal Natural Science Foundation (7202151, 7212080); and the Peking Union Medical College Hospital Youth Research Fund(pumch201911009).		29	0	0	0	4	SPRINGER	NEW YORK	ONE NEW YORK PLAZA, SUITE 4600, NEW YORK, NY, UNITED STATES	1355-008X	1559-0100		ENDOCRINE	Endocrine	FEB	2024	83	2
J	Dermesropian, R; Mills, DG; Kantorovich, V				Dermesropian, Racha; Mills, Dana G.; Kantorovich, Vitaly			Differential Phenotypic Features of Kallmann Syndrome in Twins	ENDOCRINE REVIEWS			English	Meeting Abstract									[Dermesropian, Racha; Mills, Dana G.; Kantorovich, Vitaly] Univ Connecticut, Ctr Hlth, Farmington, CT USA	University of Connecticut									0	0	0	0	0	ENDOCRINE SOC	WASHINGTON	2055 L ST NW, SUITE 600, WASHINGTON, DC 20036 USA	0163-769X	1945-7189		ENDOCR REV	Endocr. Rev.	JUN	2014	35	3
J	Etus, V; Karabagli, H				Etus, Volkan; Karabagli, Hakan			Arachnoid cyst: a further anomaly associated with Kallmann syndrome?	CHILDS NERVOUS SYSTEM			English	Editorial Material									[Etus, Volkan] Kocaeli Univ, Dept Neurosurg, Fac Med, TR-41380 Umuttepe, Kocaeli, Turkey; [Karabagli, Hakan] Selcuk Univ, Dept Neurosurg, Fac Med, Konya, Turkey	Kocaeli University; Selcuk University	Etus, V (corresponding author), Kocaeli Univ, Dept Neurosurg, Fac Med, TR-41380 Umuttepe, Kocaeli, Turkey.	volkanetus@yahoo.com	Etus, Volkan/AAA-6639-2021; Etus, Volkan/H-3686-2018; Karabagli, Hakan/E-4851-2016	Etus, Volkan/0000-0002-5687-2487; Karabagli, Hakan/0000-0002-1184-3965					4	0	0	0	0	SPRINGER	NEW YORK	233 SPRING ST, NEW YORK, NY 10013 USA	0256-7040	1433-0350		CHILD NERV SYST	Childs Nerv. Syst.	SEP	2016	32	9
J	Manara, R; Salvalaggio, A; Favaro, A; Palumbo, V; Citton, V; Elefante, A; Brunetti, A; Di Salle, F; Bonanni, G; Sinisi, AA				Manara, R.; Salvalaggio, A.; Favaro, A.; Palumbo, V.; Citton, V.; Elefante, A.; Brunetti, A.; Di Salle, F.; Bonanni, G.; Sinisi, A. A.		Kallmann Syndrome Neuroradiologica	Brain Changes in Kallmann Syndrome	AMERICAN JOURNAL OF NEURORADIOLOGY			English	Article							VOXEL-BASED MORPHOMETRY; SURFACE-BASED ANALYSIS; HYPOGONADOTROPIC HYPOGONADISM; OLFACTORY SYSTEM; MIRROR MOVEMENTS; MR EVALUATION; SCHIZOPHRENIA; THICKNESS; DEFECTS; CORTEX	BACKGROUND AND PURPOSE: Kallmann syndrome is a rare inherited disorder due to defective intrauterine migration of olfactory axons and gonadotropin-releasing hormone neurons, leading to rhinencephalon hypoplasia and hypogonadotropic hypogonadism. Concomitant brain developmental abnormalities have been described. Our aim was to investigate Kallmann syndrome-related brain changes with conventional a…	[Manara, R.; Di Salle, F.] Univ Salerno, Dept Neuroradiol, I-89081 Baronissi, SA, Italy; [Manara, R.; Citton, V.] Ist Ricovero & Cura Carattere Sci S Camillo, Venice, Italy; [Salvalaggio, A.] Univ Padua, Dept Neurol, Dept Med, Padua, Italy; [Favaro, A.] Univ Padua, Dept Psychiat, Dept Med, Padua, Italy; [Bonanni, G.] Univ Padua, Dept Neurosci, Dept Med, Unita Endocrinol, Padua, Italy; [Palumbo, V…	University of Salerno; IRCCS Ospedale San Camillo; University of Padua; University of Padua; University of Padua; Universita della Campania Vanvitelli; University of Naples Federico II; University of Naples Federico II; University of Naples Federico II	Manara, R (corresponding author), Univ Salerno, Via S Allende 1, I-89081 Baronissi, SA, Italy.	rmanara@unisa.it	cantone, elena/L-5732-2016; Favaro, Angela/J-2966-2012; Brunetti, Arturo/AAE-5261-2019; Di Salle, Francesco/ABX-8875-2022; Salvalaggio, Alessandro/JAO-0622-2023	cantone, elena/0000-0002-7389-2033; Di Salle, Francesco/0000-0002-0226-8460; Favaro, Angela/0000-0002-6540-5194; Manara, Renzo/0000-0002-5130-3971; Coppola, Giangennaro/0000-0002-9574-0081; Brunetti, Arturo/0000-0001-7057-3494; Salvalaggio, Alessandro/0000-0002-1273-7566; Elefante, Andrea/0000-0002-9093-7096					40	25	26	0	8	AMER SOC NEURORADIOLOGY	DENVILLE	PO BOX 3000, DENVILLE, NJ 07834-9349 USA	0195-6108	1936-959X		AM J NEURORADIOL	Am. J. Neuroradiol.	SEP	2014	35	9
J	Verhoeven, W; Egger, J; Onderwater, T; Hovens, J; De Leeuw, N; Hoefsloot, L				Verhoeven, W.; Egger, J.; Onderwater, T.; Hovens, J.; De Leeuw, N.; Hoefsloot, L.			Paranoid schizophrenia in kallmann syndrome: genetics and psychopathology	EUROPEAN PSYCHIATRY			English	Meeting Abstract	21st European Congress of Psychiatry	APR 06-09, 2013	Nice, FRANCE																0	0	0	0	0	CAMBRIDGE UNIV PRESS	CAMBRIDGE	EDINBURGH BLDG, SHAFTESBURY RD, CB2 8RU CAMBRIDGE, ENGLAND	0924-9338	1778-3585		EUR PSYCHIAT	Eur. Psychiat.		2013	28
J	Ennazk, L; Mghari, G; El Ansari, N				Ennazk, Laila; Mghari, Ghizlane; El Ansari, Nawal			About a Kallmann syndrome in women	GYNECOLOGICAL ENDOCRINOLOGY			English	Meeting Abstract									[Ennazk, Laila; Mghari, Ghizlane; El Ansari, Nawal] Univ Caddi Ayyad Marrakech, Fac Med Marrakech, Univ Med Hosp Marrakech, Marrakech, Morocco	Mohammed VI University Hospital Center of Marrakech; Cadi Ayyad University of Marrakech									0	0	0	0	1	TAYLOR & FRANCIS LTD	ABINGDON	2-4 PARK SQUARE, MILTON PARK, ABINGDON OR14 4RN, OXON, ENGLAND	0951-3590	1473-0766		GYNECOL ENDOCRINOL	Gynecol. Endocrinol.	FEB 26	2016	32
J	Jana, M; Kumar, A				Jana, Manisha; Kumar, Atin			Kallmann syndrome in an adolescent boy	PEDIATRIC RADIOLOGY			English	Editorial Material									[Jana, Manisha; Kumar, Atin] All India Inst Med Sci, Dept Radiodiag, New Delhi 110029, India	All India Institute of Medical Sciences (AIIMS) New Delhi	Jana, M (corresponding author), All India Inst Med Sci, Dept Radiodiag, New Delhi 110029, India.	manishajana@gmail.com							2	1	2	0	0	SPRINGER	NEW YORK	233 SPRING ST, NEW YORK, NY 10013 USA	0301-0449			PEDIATR RADIOL	Pediatr. Radiol.	DEC	2010	40
J	Wang, LP; Di Sante, G; Wang, CG; Powell, MJ; McBurney, MW; Pestell, RG				Wang, Liping; Di Sante, Gabriele; Wang, Chenguang; Powell, Michael J.; McBurney, Michael W.; Pestell, Richard G.			SIRT1 governs GnRH neuron migration and The Kallmann syndrome phenotype	CANCER RESEARCH			English	Meeting Abstract	104th Annual Meeting of the American-Association-for-Cancer-Research (AACR)	APR 06-10, 2013	Washington, DC	Amer Assoc Canc Res					[Wang, Liping; Di Sante, Gabriele; Wang, Chenguang; Powell, Michael J.; Pestell, Richard G.] Thomas Jefferson Univ, Philadelphia, PA 19107 USA; [McBurney, Michael W.] Univ Ottawa, Ottawa, ON, Canada	Thomas Jefferson University; University of Ottawa			Chen, Wei/GZK-7348-2022; Pestell, Richard/JQW-3484-2023						0	0	0	0	2	AMER ASSOC CANCER RESEARCH	PHILADELPHIA	615 CHESTNUT ST, 17TH FLOOR, PHILADELPHIA, PA 19106-4404 USA	0008-5472	1538-7445		CANCER RES	Cancer Res.	APR 15	2013	73	8
J	Avbelj, M; Romero, C; Tziaferi, V; McCabe, M; Zhang, CK; Sidis, Y; Plummer, L; Elting, M; Martin, C; Zou, QY; Mohammadi, M; Dattani, M; Radovick, S; Pitteloud, N				Avbelj, Magdalena; Romero, Christopher; Tziaferi, Vaitsa; McCabe, Mark; Zhang, Chengkang; Sidis, Yisrael; Plummer, Lacey; Elting, Mariet; Martin, Cecilia; Zou, Qun-Yong; Mohammadi, Moosa; Dattani, Mehul; Radovick, Sally; Pitteloud, Nelly			New loci for congenital hypopituitarism: overlap with Kallmann syndrome	HORMONE RESEARCH			English	Meeting Abstract									[Avbelj, Magdalena; Sidis, Yisrael; Plummer, Lacey; Martin, Cecilia; Pitteloud, Nelly] Massachusetts Gen Hosp, Harvard Reprod Endocrine Sci Ctr, Boston, MA 02114 USA; [Avbelj, Magdalena; Sidis, Yisrael; Plummer, Lacey; Martin, Cecilia; Pitteloud, Nelly] Massachusetts Gen Hosp, Dept Med, Reprod Endocrine Unit, Boston, MA 02114 USA; [Avbelj, Magdalena] Univ Childrens Hosp, Univ Med Ctr Ljubljana, D…	Harvard University; Harvard Medical School; Harvard University Medical Affiliates; Massachusetts General Hospital; Harvard University; Harvard University Medical Affiliates; Massachusetts General Hospital; University Medical Centre Ljubljana; Johns Hopkins University; University of London; University College London; University of California System; University of California Irvine; Emma Children's…			Mohammadi, Moosa/ABA-6745-2020; PITTELOUD, Nelly/K-2709-2014; Romero, Christopher/NNG-4723-2025						0	0	0	0	1	KARGER	BASEL	ALLSCHWILERSTRASSE 10, CH-4009 BASEL, SWITZERLAND	0301-0163			HORM RES	Horm. Res.		2009	72
J	Oyarzún, MFG; Castelo-Branco, C				Garrido Oyarzun, Maria Fernanda; Castelo-Branco, Camil			Sexuality and quality of life in congenital hypogonadisms	GYNECOLOGICAL ENDOCRINOLOGY			English	Review						Idiopathic hypogonadotropic hypogonadism; Kallmann syndrome; quality of life; sexual function; Turner syndrome	TURNER-SYNDROME; KALLMANN-SYNDROME; HYPOGONADOTROPIC HYPOGONADISM; WOMEN; MANAGEMENT; DYSFUNCTION; DEFICIENCY; DIAGNOSIS; FEATURES; GENETICS	Turner syndrome and idiopathic congenital hypogonadism including Kallmann syndrome are conditions associated to a large number of widely known comorbidities that need a medical support forever. One of the characteristics shared by both conditions is the lack of sexual development that influencing the sexuality functioning and quality of life of the affected women. Few studies have been conducted …	[Garrido Oyarzun, Maria Fernanda] Univ Los Andes, Fac Med, Dept Obstet & Gynecol & Reprod Biol, Santiago, Chile; [Castelo-Branco, Camil] Univ Barcelona, Hosp Clin Inst, Clin Inst Gynecol Obstet & Neonatol, Invest Biomed August Pi i Sunyer, Barcelona, Spain	Universidad de los Andes - Chile; University of Barcelona	Castelo-Branco, C (corresponding author), Hosp Clin Barcelona, Clin Inst Gynecol Obstet & Neonatol, C Villarroel 170, E-08036 Barcelona, Spain.	castelobranco@ub.edu	Castelo-Branco, Camil/O-5245-2016	Castelo-Branco, Camil/0000-0002-9860-8318; Garrido Oyarzun, Maria Fernanda/0000-0003-4366-2584					35	8	8	0	3	TAYLOR & FRANCIS LTD	ABINGDON	2-4 PARK SQUARE, MILTON PARK, ABINGDON OR14 4RN, OXON, ENGLAND	0951-3590	1473-0766		GYNECOL ENDOCRINOL	Gynecol. Endocrinol.		2016	32	12
J	Turan, I; Hutchins, BI; Hacihamdioglu, B; Ozbek, MN; Kotan, LD; Ozkan, Y; Stoner, H; Cheng, PJ; Gurbuz, F; Mengen, E; Yuksel, B; Wray, S; Topaloglu, K				Turan, Ihsan; Hutchins, B. Ian; Hacihamdioglu, Bulent; Ozbek, Mehmet Nuri; Kotan, Leman Damla; Ozkan, Yusuf; Stoner, Hudson; Cheng, Paul J.; Gurbuz, Fatih; Mengen, Eda; Yuksel, Bilgin; Wray, Susan; Topaloglu, Kemal			Inactivating Mutations in CCDC141 Causing Idiopathic Hypogonadotrophic Hypogonadism/Kallmann Syndrome	HORMONE RESEARCH IN PAEDIATRICS			English	Meeting Abstract									[Turan, Ihsan; Kotan, Leman Damla; Gurbuz, Fatih; Mengen, Eda; Yuksel, Bilgin; Topaloglu, Kemal] Cukurova Univ, Div Pediat Endocrinol, Adana, Turkey; [Hutchins, B. Ian; Stoner, Hudson; Cheng, Paul J.; Wray, Susan] NINDS, Cellular & Dev Neurobiol Sect, Bldg 36,Rm 4D04, Bethesda, MD 20892 USA; [Hacihamdioglu, Bulent] GATA Med Fac, Dept Pediat Endocrinol, Istanbul, Turkey; [Ozbek, Mehmet Nuri] Diyar…	Cukurova University; National Institutes of Health (NIH) - USA; NIH National Institute of Neurological Disorders & Stroke (NINDS); Gulhane Military Medical Academy; Diyarbakir Obstetrics & Pediatrics Hospital; Firat University			Hutchins, Ian/A-5713-2009; Ozbek, mehmetnuri/LNR-5794-2024; turan, ihsan/F-7433-2018; TURAN, IHSAN/F-7433-2018; Kotan, Leman Damla/A-2474-2015; Wray, Susan/AAT-2088-2021; Gürbüz, Fatih/J-2700-2013	TURAN, IHSAN/0000-0002-5654-247X;					0	0	0	0	0	KARGER	BASEL	ALLSCHWILERSTRASSE 10, CH-4009 BASEL, SWITZERLAND	1663-2818	1663-2826		HORM RES PAEDIAT	Horm. Res. Paediatr.		2016	86
J	Tornese, G; Pellegrin, MC; Pavan, M; Faleschini, E; Barbi, E				Tornese, Gianluca; Pellegrin, Maria Chiara; Pavan, Matteo; Faleschini, Elena; Barbi, Egidio			A Novel FGFR1 Mutation in Kallmann Syndrome with Growth Hormone Deficiency	HORMONE RESEARCH IN PAEDIATRICS			English	Meeting Abstract									[Tornese, Gianluca; Pellegrin, Maria Chiara; Pavan, Matteo; Faleschini, Elena; Barbi, Egidio] IRCCS Burlo Garofolo, Trieste, Italy; [Barbi, Egidio] Univ Trieste, Trieste, Italy	IRCCS Burlo Garofolo; University of Trieste			Tornese, Gianluca/T-6248-2019; Barbi, Egidio/K-4016-2018; Pellegrin, Maria Chiara/AAC-6557-2022						0	0	0	0	0	KARGER	BASEL	ALLSCHWILERSTRASSE 10, CH-4009 BASEL, SWITZERLAND	1663-2818	1663-2826		HORM RES PAEDIAT	Horm. Res. Paediatr.		2018	90
J	García-García, E; Fernández, RM; Navarro-Moreno, C; Gómez-Gila, AL; Borrego, S				Garcia-Garcia, Emilio; Fernandez, Raquel M.; Navarro-Moreno, Constanza; Gomez-Gila, Ana L.; Borrego, Salud			Identification of a novel mutation in FGFR1 gene in mother and daughter with Kallmann syndrome	JOURNAL OF PEDIATRIC ENDOCRINOLOGY & METABOLISM			English	Article						delayed puberty; FGFR1 gene; Kallmann syndrome	OF-FUNCTION MUTATIONS	Objectives Congenital hypogonadotropic hypogonadism combined with anosmia or hyposmia is considered Kallmann syndrome (KS). It is often accompanied by bone defects. Case presentation Here, we report a girl and her mother with KS caused by a novel mutation in the fibroblast growth factor receptor 1 gene (FGFR1). Interestingly, the daughter presented syndactyly and oligodactyly of the feet. Conclus…	[Garcia-Garcia, Emilio; Navarro-Moreno, Constanza; Gomez-Gila, Ana L.] Virgen Rocio Univ Hosp, Pediat Endocrinol Unit, Avda Manuel Siurot S-N, E-41013 Seville, Spain; [Fernandez, Raquel M.; Borrego, Salud] Virgen Rocio Univ Hosp, Dept Maternofetal Med Genet & Reprod, Seville, Spain	Virgen del Rocio University Hospital; Virgen del Rocio University Hospital	García-García, E (corresponding author), Virgen Rocio Univ Hosp, Pediat Endocrinol Unit, Avda Manuel Siurot S-N, E-41013 Seville, Spain.	ejgg67@gmail.com	Garcia-Garcia, Emilio/AAA-3679-2019; García-García, Emilio/AAA-3679-2019	Garcia-Garcia, Emilio/0000-0001-7108-4086;					10	0	1	0	1	WALTER DE GRUYTER GMBH	BERLIN	GENTHINER STRASSE 13, D-10785 BERLIN, GERMANY	0334-018X	2191-0251		J PEDIATR ENDOCR MET	J. Pediatr. Endocrinol. Metab.	OCT 26	2022	35	10
J	Chhabra, KR; Sherry, NA; Keamy, DG				Chhabra, Karan R.; Sherry, Nicole A.; Keamy, Donald G., Jr.			Anosmia in a 9-Year-Old Boy	JAMA OTOLARYNGOLOGY-HEAD & NECK SURGERY			English	Editorial Material							KALLMANN-SYNDROME		[Chhabra, Karan R.] Rutgers Robert Wood Johnson Med Sch, Piscataway, NJ 08854 USA; [Sherry, Nicole A.] Massachusetts Gen Hosp, Boston, MA 02114 USA; [Keamy, Donald G., Jr.] Massachusetts Eye & Ear Infirm, Boston, MA 02114 USA	Rutgers University System; Rutgers University New Brunswick; Rutgers University Biomedical & Health Sciences; Harvard University; Harvard University Medical Affiliates; Massachusetts General Hospital; Harvard University; Harvard University Medical Affiliates; Massachusetts Eye & Ear Infirmary	Chhabra, KR (corresponding author), Rutgers Robert Wood Johnson Med Sch, 675 Hoes Ln W, Piscataway, NJ 08854 USA.	krchhabra@gmail.com	Chhabra, Karan/N-7265-2019						8	1	1	0	1	AMER MEDICAL ASSOC	CHICAGO	330 N WABASH AVE, STE 39300, CHICAGO, IL 60611-5885 USA	2168-6181	2168-619X		JAMA OTOLARYNGOL	JAMA Otolaryngol-Head Neck Surg.	NOV	2014	140	11
J	Trofimova, T; Lizneva, D; Suturina, L; Walker, W; Chen, YH; Azziz, R; Layman, LC				Trofimova, Tatiana; Lizneva, Dania; Suturina, Larisa; Walker, Walidah; Chen, Yen-Hao; Azziz, Ricardo; Layman, Lawrence C.			Genetic basis of eugonadal and hypogonadal female reproductive disorders	BEST PRACTICE & RESEARCH CLINICAL OBSTETRICS & GYNAECOLOGY			English	Article						fibroids; Mullerian aplasia; POF; OHSS; hypogonadism; Kallmann syndrome; PCOS; endometriosis	POLYCYSTIC-OVARY-SYNDROME; GENOME-WIDE ASSOCIATION; ADRENAL HYPOPLASIA CONGENITA; OF-FUNCTION MUTATIONS; KALLMANN-SYNDROME; HORMONE-RECEPTOR; EUROPEAN ANCESTRY; SUSCEPTIBILITY LOCUS; ESTROGEN RESISTANCE; CHROMOSOME 2P16.3	This review discusses the current state of our understanding regarding the genetic basis of the most important reproductive disorders in women. For clarity, these disorders have been divided into eugonadal and hypogonadal types. Hypogonadal disorders have been further subdivided according to serum gonadotropin levels. Our review focuses on historical and recent data regarding the genetics of the …	[Trofimova, Tatiana; Lizneva, Dania; Suturina, Larisa] Sci Ctr Family Hlth & Human Reprod, Dept Reprod Hlth Protect, 16 Timiryazeva St, Irkutsk 664003, Russia; [Lizneva, Dania; Walker, Walidah; Chen, Yen-Hao; Azziz, Ricardo; Layman, Lawrence C.] Augusta Univ, Med Coll Georgia, Dept Obstet & Gynecol, Sect Reprod Endocrinol Infertil & Genet, 1120 15th St, Augusta, GA 30912 USA; [Suturina, Larisa] I…	Irkutsk Science Centre of the Russian Academy of Sciences; Scientific Centre for Family Health & Human Reproduction Problems; University System of Georgia; Augusta University; State University of New York (SUNY) System; University at Albany, SUNY	Layman, LC (corresponding author), 1120 15th St, Augusta, GA 30912 USA.	lalayman@augusta.edu	; Suturina, Larisa/P-4719-2015; Azziz, Ricardo/N-7229-2014; Lizneva, Daria/R-5572-2016; Azziz, Ricardo/B-7730-2008	Lizneva, Daria/0000-0002-2901-4268; Walker, Walidah/0000-0002-6604-1839; Suturina, Larisa/0000-0002-6271-7803; Lizneva, Daria V./0000-0002-2489-2635; Trofimova, Tatiana/0000-0001-5160-5833; Azziz, Ricardo/0000-0002-3917-0483	NIH [HD33004]	NIH(United States Department of Health & Human ServicesNational Institutes of Health (NIH) - USA)	LCL was supported by NIH grant HD33004.		100	8	8	0	9	ELSEVIER SCI LTD	OXFORD	THE BOULEVARD, LANGFORD LANE, KIDLINGTON, OXFORD OX5 1GB, OXON, ENGLAND	1521-6934	1532-1932		BEST PRACT RES CL OB	Best Pract. Res. Clin. Obstet. Gynaecol.	OCT	2017	44
J	Izumi, Y; Musha, I; Suzuki, E; Iso, M; Jinno, T; Horikawa, R; Amemiya, S; Ogata, T; Fukami, M; Ohtake, A				Izumi, Yoko; Musha, Ikuma; Suzuki, Erina; Iso, Manami; Jinno, Tomoko; Horikawa, Reiko; Amemiya, Shin; Ogata, Tsutomu; Fukami, Maki; Ohtake, Akira			Hypogonadotropic hypogonadism in a female patient previously diagnosed as having waardenburg syndrome due to a sox10 mutation	ENDOCRINE			English	Letter							KALLMANN-SYNDROME		[Izumi, Yoko; Suzuki, Erina; Iso, Manami; Jinno, Tomoko; Ogata, Tsutomu; Fukami, Maki] Natl Res Inst Child Hlth & Dev, Dept Mol Endocrinol, Setagaya Ku, Tokyo 1578535, Japan; [Izumi, Yoko] Keio Univ, Sch Med, Dept Obstet & Gynecol, Shinjuku Ku, Tokyo 1608582, Japan; [Musha, Ikuma; Amemiya, Shin; Ohtake, Akira] Saitama Med Univ, Dept Pediat, Fac Med, Moroyama, Saitama 3500495, Japan; [Horikawa, Re…	National Center for Child Health & Development - Japan; Keio University; Saitama Medical University; National Center for Child Health & Development - Japan; Hamamatsu University School of Medicine	Fukami, M (corresponding author), Natl Res Inst Child Hlth & Dev, Dept Mol Endocrinol, Setagaya Ku, 2-10-1 Ohkura, Tokyo 1578535, Japan.	fukami-m@ncchd.go.jp	; Fukami, Maki/ABE-4694-2020	Ogata, Tsutomu/0000-0001-7178-9991; Ohtake, Akira/0000-0003-1147-3113;	Grants-in-Aid for Scientific Research [22132004, 25253023, 22227002] Funding Source: KAKEN	Grants-in-Aid for Scientific Research(Ministry of Education, Culture, Sports, Science and Technology, Japan (MEXT)Japan Society for the Promotion of ScienceGrants-in-Aid for Scientific Research (KAKENHI))			15	13	15	0	1	HUMANA PRESS INC	TOTOWA	999 RIVERVIEW DRIVE SUITE 208, TOTOWA, NJ 07512 USA	1355-008X	1559-0100		ENDOCRINE	Endocrine	JUN	2015	49	2
J	Oozeer, NB; Forbes, K; Clement, AW; Kubba, H				Oozeer, N. B.; Forbes, K.; Clement, A. W.; Kubba, H.			Management of paediatric olfactory dysfunction: how we do it	CLINICAL OTOLARYNGOLOGY			English	Letter							KALLMANN-SYNDROME; SMELL		[Oozeer, N. B.] Royal Hosp Sick Children, Dept Paediat Otolaryngol, NHS Greater Glasgow & Clyde, Glasgow G3 8SJ, Lanark, Scotland; [Forbes, K.] So Gen Hosp, Dept Neuroradiol, Glasgow G51 4TF, Lanark, Scotland	University of Glasgow; University of Glasgow	Oozeer, NB (corresponding author), Royal Hosp Sick Children, Dept Paediat Otolaryngol, NHS Greater Glasgow & Clyde, Glasgow G3 8SJ, Lanark, Scotland.	n.oozeer@nhs.net	Kubba, Haytham/K-8310-2015	Kubba, Haytham/0000-0003-3245-5117					12	18	18	0	7	WILEY-BLACKWELL	MALDEN	COMMERCE PLACE, 350 MAIN ST, MALDEN 02148, MA USA	1749-4478			CLIN OTOLARYNGOL	Clin. Otolaryngol.	OCT	2011	36	5
J	Boix, JV; Cubas, J; Soler, G				Gil Boix, Jose Vicente; Bodoque Cubas, Javier; Serra Soler, Guillermo			Pubertal induction with gonadotropins in an adult male with Kallmann syndrome	MEDICINA CLINICA			English	Editorial Material									[Gil Boix, Jose Vicente; Serra Soler, Guillermo] Hosp Univ Son Espases, Palma De Mallorca, Spain; [Bodoque Cubas, Javier] Hosp Virgen de la Cinta, Tarragona, Spain	Hospital Universitari Son Espases	Boix, JV (corresponding author), Hosp Univ Son Espases, Palma De Mallorca, Spain.	boix@hotmail.com							5	0	0	0	0	ELSEVIER ESPANA SLU	BARCELONA	AV JOSEP TARRADELLAS, 20-30, 1ERA PLANTA, BARCELONA, CP-08029, SPAIN	0025-7753	1578-8989		MED CLIN-BARCELONA	Med. Clin.	DEC 7	2023	161	11
J	Nishio, H; Mizuno, K; Kurokawa, S; Kamisawa, H; Imura, M; Moritoki, Y; Shibata, Y; Nakane, A; Kato, T; Maruyama, T; Kojima, Y; Hayashi, Y; Kohri, K				Nishio, Hidenori; Mizuno, Kentaro; Kurokawa, Satoshi; Kamisawa, Hideyuki; Imura, Makoto; Moritoki, Yoshinobu; Shibata, Yasuhiro; Nakane, Akihiro; Kato, Toshiki; Maruyama, Tetsuji; Kojima, Yoshiyuki; Hayashi, Yutaro; Kohri, Kenjiro			CLINICAL FEATURES AND TESTICULAR MORPHOLOGY IN INFANTILE PATIENTS WITH KALLMANN SYNDROME	JOURNAL OF UROLOGY			English	Meeting Abstract	Annual Meeting of the American-Urological-Association (AUA)	MAY 04-08, 2013	San Diego, CA	Amer Urol Assoc (AUA)									Mizuno, Kentaro/H-8950-2019; Maruyama, Tetsuji/AAI-7391-2021; Nakane, Akihiro/GVR-7445-2022						0	0	0	0	4	ELSEVIER SCIENCE INC	NEW YORK	360 PARK AVE SOUTH, NEW YORK, NY 10010-1710 USA	0022-5347			J UROLOGY	J. Urol.	APR	2013	189	4
J	Rodríguez-Dehli, C; Toral, JF; Tomas, JIS; Valle-Gonzalez, D; Galán, IR				Rodriguez-Dehli, Cristina; Toral, Joaquin Fernandez; Tomas, Jose Ignacio Suarez; Valle-Gonzalez, Del; Galan, Isolina Riano			Kallmann syndrome: a clinically and genetically heterogeneous disease	HORMONE RESEARCH			English	Meeting Abstract									Hosp San Agustin, Unidad Endocrinol Infantil, Serv Pediat, Aviles, Asturias, Spain; Hosp Univ Cent Asturias, Serv Genet, Oviedo, Asturias, Spain; Hosp San Agustin, Serv Radiol, Aviles, Asturias, Spain	Hospital San Agustin; Central University Hospital Asturias; Hospital San Agustin			Riano-Galan, Isolina/AAL-7394-2020	Riano-Galan, Isolina/0000-0003-2125-5101					0	0	0	0	0	KARGER	BASEL	ALLSCHWILERSTRASSE 10, CH-4009 BASEL, SWITZERLAND	0301-0163			HORM RES	Horm. Res.		2009	72
J	Carriço, JN; Gonçalves, CI; Aragüés, JM; Lemos, MC				Carrico, Josianne Nunes; Goncalves, Catarina Ines; Aragues, Jose Maria; Lemos, Manuel Carlos			Kallmann Syndrome: Functional Analysis of a CHD7 Missense Variant Shows Aberrant RNA Splicing	INTERNATIONAL JOURNAL OF MOLECULAR SCIENCES			English	Article						Kallmann syndrome; congenital hypogonadotropic hypogonadism; fertility; CHD7; genetics; mutation; variant of uncertain significance; VUS; splicing	CONGENITAL HYPOGONADOTROPIC HYPOGONADISM; MUTATIONS; REVERSAL; PROTEIN; DISEASE	Kallmann syndrome is a rare disorder characterized by hypogonadotropic hypogonadism and an impaired sense of smell (anosmia or hyposmia) caused by congenital defects in the development of the gonadotropin-releasing hormone (GnRH) and olfactory neurons. Mutations in several genes have been associated with Kallmann syndrome. However, genetic testing of this disorder often reveals variants of uncert…	[Carrico, Josianne Nunes; Goncalves, Catarina Ines; Lemos, Manuel Carlos] Univ Beira Interior, Hlth Sci Res Ctr, CICS UBI, P-6200506 Covilha, Portugal; [Aragues, Jose Maria] Ctr Hosp Univ Lisboa Norte, Hosp Santa Maria, Serv Endocrinol Diabet & Metab, P-1649028 Lisbon, Portugal	Universidade da Beira Interior; Universidade de Lisboa; Hospital Santa Maria	Lemos, MC (corresponding author), Univ Beira Interior, Hlth Sci Res Ctr, CICS UBI, P-6200506 Covilha, Portugal.	mclemos@fcsaude.ubi.pt	; Lemos, Manuel/D-9861-2013; Goncalves, Catarina/HJY-6821-2023	Goncalves, Catarina/0000-0001-6659-1200; Lemos, Manuel/0000-0001-9326-8900; Nunes-Carrico, Josianne/0000-0001-6280-2664	Portuguese Foundation for Science and Technology; [PTDC/SAU-GMG/098419/2008]; [UIDB/00709/2020]; [2020.04924]; [CEECINST/00016/2021/CP2828/CT0002]	Portuguese Foundation for Science and Technology(Fundacao para a Ciencia e a Tecnologia (FCT)); ; ; ;	This research was funded by the Portuguese Foundation for Science and Technology (PTDC/SAU-GMG/098419/2008, UIDB/00709/2020 (https://doi.org/10.54499/UIDB/00709/2020), 2020.04924.BD, and CEECINST/00016/2021/CP2828/CT0002 (https://doi.org/10.54499/CEECINST/00016/2021/CP2828/CT0002)).		24	1	1	0	1	MDPI	BASEL	MDPI AG, Grosspeteranlage 5, CH-4052 BASEL, SWITZERLAND	1661-6596	1422-0067		INT J MOL SCI	Int. J. Mol. Sci.	NOV	2024	25	22
J	Trarbach, EB				Trarbach, Ericka B.			Copy number variation associated with Kallmann syndrome: new genetics insights from genome-wide studies	ASIAN JOURNAL OF ANDROLOGY			English	Editorial Material									Univ Sao Paulo, Fac Med, Unity Endocrinol LIM25 & LIM42, BR-01246903 Sao Paulo, Brazil	Universidade de Sao Paulo	Trarbach, EB (corresponding author), Univ Sao Paulo, Fac Med, Unity Endocrinol LIM25 & LIM42, BR-01246903 Sao Paulo, Brazil.	trarbach@hotmail.com	Trarbach, Ericka/I-5395-2012	Trarbach, Ericka/0000-0003-4570-2439					8	2	2	0	2	ACTA PHARMACOLOGICA SINICA	SHANGHAI	294 TAI-YUAN RD, SHANGHAI, 200031, PEOPLES R CHINA	1008-682X			ASIAN J ANDROL	Asian J. Androl.	MAR	2011	13	2
J	Niederberger, C				Niederberger, Craig			Re: Identification of HESX1 Mutations in Kallmann Syndrome	JOURNAL OF UROLOGY			English	Editorial Material																			0	0	0	0	1	ELSEVIER SCIENCE INC	NEW YORK	360 PARK AVE SOUTH, NEW YORK, NY 10010-1710 USA	0022-5347	1527-3792		J UROLOGY	J. Urol.	APR	2014	191	4
J	El-Husny, AS; Moraes, MR; Ribeiro-dos-Santos, AKC; Fernandes-Caldato, MC				El-Husny, A. S.; Moraes, M. R.; Ribeiro-dos-Santos, A. K. C.; Fernandes-Caldato, M. C.			A Novel Nonsense Mutation of the KAL1 Gene (Trp204Stop) in Kallmann Syndrome.	ENDOCRINE REVIEWS			English	Meeting Abstract	92nd Meeting and Expo of the Endocrine Society (ENDO 2010)	JUN 19-22, 2010	San Diego, CA	Endocrine Society					[El-Husny, A. S.; Moraes, M. R.; Ribeiro-dos-Santos, A. K. C.] Fed Univ Para, BR-66059 Belem, Para, Brazil; [El-Husny, A. S.; Fernandes-Caldato, M. C.] Univ State Para, Belem, Para, Brazil; [Fernandes-Caldato, M. C.] Ctr Univ Para, Belem, Para, Brazil	Universidade Federal do Para; Centro Universitario do Estado do Para (CESUPA)			dos Santos, Ândrea/B-6061-2013						0	0	0	0	0	ENDOCRINE SOC	CHEVY CHASE	8401 CONNECTICUT AVE, SUITE 900, CHEVY CHASE, MD 20815-5817 USA	0163-769X			ENDOCR REV	Endocr. Rev.	JUN	2010	31	3
J	Lopategui, DM; Griswold, AJ; Arora, H; Clavijo, RI; Tekin, M; Ramasamy, R				Lopategui, D. M.; Griswold, A. J.; Arora, H.; Clavijo, R. I.; Tekin, M.; Ramasamy, R.			A rare ANOS1 variant in siblings with Kallmann syndrome identified by whole exome sequencing	ANDROLOGY			English	Article						ANOS1; genetics; Kallmann syndrome	CONGENITAL HYPOGONADOTROPIC HYPOGONADISM; FRAMEWORK; SPECTRUM; GENETICS; GENES	Kallmann syndrome is a rare genetic condition causing congenital hypogonadotropic hypogonadism. It presents with delayed puberty, anosmia, and infertility. Here, we set out to identify a causative DNA variant for Kallmann syndrome in two affected brothers of Hispanic ancestry. The male siblings presented with a clinical diagnosis of Kallmann syndrome (anosmia, delayed puberty, azoospermia, and un…	[Lopategui, D. M.] Univ Miami, Clin & Translat Sci Inst, Miami, FL USA; [Griswold, A. J.; Tekin, M.] Univ Miami, John P Hussman Inst Human Genom, Miami, FL USA; [Arora, H.; Clavijo, R. I.; Ramasamy, R.] Univ Miami, Dept Urol, 1120 NW 14th Floor 15, Miami, FL 33136 USA	University of Miami; University of Miami; University of Miami	Ramasamy, R (corresponding author), Univ Miami, Dept Urol, 1120 NW 14th Floor 15, Miami, FL 33136 USA.	ramasamy@miami.edu	; Griswold, Anthony/B-7507-2012; Ramasamy, Ranjith/ABD-7373-2020; Tekin, Mustafa/ABG-7627-2020	Ramasamy, Ranjith/0000-0003-1387-7904; Tekin, Mustafa/0000-0002-3525-7960;					30	8	8	0	4	WILEY	HOBOKEN	111 RIVER ST, HOBOKEN 07030-5774, NJ USA	2047-2919	2047-2927		ANDROLOGY-US	Andrology	JAN	2018	6	1
J	Kokoreva, K; Chugunov, I; Bezlepkina, O				Kokoreva, Kristina; Chugunov, Igor; Bezlepkina, Olga			Olfactory bulbs and genetic defects in adolescents with Kallmann syndrome and normosmic hypogonadotropic hypogonadism	HORMONE RESEARCH IN PAEDIATRICS			English	Meeting Abstract									[Kokoreva, Kristina; Chugunov, Igor; Bezlepkina, Olga] Endocrinol Res Ctr, Moscow, Russia	Russian Academy of Medical Sciences; Endocrinology Research Centre			Chugunov, Igor/AAO-4928-2020						0	0	0	0	0	KARGER	BASEL	ALLSCHWILERSTRASSE 10, CH-4009 BASEL, SWITZERLAND	1663-2818	1663-2826		HORM RES PAEDIAT	Horm. Res. Paediatr.	SEP	2023	96
J	Yumiko, T; Fujisawa, Y; Chiba, Y; Kinjo, K; Tsukamura, A; Yamaguchi, T; Yoshii, K; Naiki, Y; Horikawa, R				Yumiko, Terada; Fujisawa, Yusuke; Chiba, Yuta; Kinjo, Kenichi; Tsukamura, Atsushi; Yamaguchi, Tomoe; Yoshii, Keisuke; Naiki, Yasuhiro; Horikawa, Reiko			A Novel Gene Mutation and Atypical Clinical Phenotype of Kallmann Syndrome	HORMONE RESEARCH IN PAEDIATRICS			English	Meeting Abstract									[Yumiko, Terada; Fujisawa, Yusuke; Chiba, Yuta; Kinjo, Kenichi; Tsukamura, Atsushi; Yamaguchi, Tomoe] Natl Ctr Child Hlth & Dev, Tokyo, Japan; [Yoshii, Keisuke; Naiki, Yasuhiro; Horikawa, Reiko] Natl Ctr Child Hlth & Dev, Tokyo, Japan	National Center for Child Health & Development - Japan; National Center for Child Health & Development - Japan									0	0	0	0	0	KARGER	BASEL	ALLSCHWILERSTRASSE 10, CH-4009 BASEL, SWITZERLAND	1663-2818	1663-2826		HORM RES PAEDIAT	Horm. Res. Paediatr.		2018	90
J	Guo, Y; Li, XG; Yan, SX; Li, YZ				Guo, Ye; Li, Xiaogang; Yan, Songxin; Li, Yongzhe			Metabolomic alterations associated with Kallmann syndrome	ANNALS OF TRANSLATIONAL MEDICINE			English	Article						Kallmann syndrome (KS); rare disease; biomarker; metabolomics	ACID-METABOLISM; FATTY-ACID; BIOMARKERS; DIAGNOSIS	Background: This study was conducted to identify potential seminal plasma metabolic markers associated with disease activity in Kallmann syndrome (KS). Methods: We collected medical records and seminal plasma samples from 17 KS patients and 20 age-matched healthy controls (HC) and performed metabolomics analysis using the UPLC-QTOF-MS method. Results: Partial least squares discriminant analysis (…	[Guo, Ye; Yan, Songxin; Li, Yongzhe] Peking Union Med Coll Hosp, Peking Union Med Coll, Dept Clin Lab, 1 Shuaifuyuan Rd, Beijing 100730, Peoples R China; [Guo, Ye; Li, Xiaogang; Yan, Songxin; Li, Yongzhe] Chinese Acad Med Sci, 1 Shuaifuyuan Rd, Beijing 100730, Peoples R China; [Li, Xiaogang] Peking Union Med Coll Hosp, Peking Union Med Coll, Med Sci Res Ctr, Beijing 100730, Peoples R China	Chinese Academy of Medical Sciences - Peking Union Medical College; Peking Union Medical College Hospital; Peking Union Medical College; Chinese Academy of Medical Sciences - Peking Union Medical College; Chinese Academy of Medical Sciences - Peking Union Medical College; Peking Union Medical College; Peking Union Medical College Hospital	Li, YZ (corresponding author), Peking Union Med Coll Hosp, Peking Union Med Coll, Dept Clin Lab, 1 Shuaifuyuan Rd, Beijing 100730, Peoples R China.;Li, YZ (corresponding author), Chinese Acad Med Sci, 1 Shuaifuyuan Rd, Beijing 100730, Peoples R China.	yongzhelipumch@126.com	; li, Xiaogang/GQH-4933-2022	xiaogang, li/0000-0002-5440-6642;	National Nature Science Foundation of China [81671618, 81871302]; CAMS Initiative for Innovative Medicine [2017-I2M-3-001, 2017-I2M-BR-01]	National Nature Science Foundation of China(National Natural Science Foundation of China (NSFC)); CAMS Initiative for Innovative Medicine	This work was supported in part by the National Nature Science Foundation of China (No. 81671618, 81871302), the CAMS Initiative for Innovative Medicine (2017-I2M-3-001), the CAMS Initiative for Innovative Medicine (2017-I2M-B&R-01).		24	5	5	0	14	AME PUBLISHING COMPANY	SHATIN	FLAT-RM C 16F, KINGS WING PLAZA 1, NO 3 KWAN ST, SHATIN, HONG KONG 00000, PEOPLES R CHINA	2305-5839	2305-5847		ANN TRANSL MED	ANN. TRANSL. MED.	APR	2020	8	8
J	Choy, CT; Kim, H; Lee, J; Williams, DM; Palethorpe, D; Laing, K; Bridges, LR; Howe, F; Kim, SH				Choy, C. T.; Kim, H.; Lee, J.; Williams, D. M.; Palethorpe, D.; Laing, K.; Bridges, L. R.; Howe, F.; Kim, S. H.			Kallmann syndrome-associated protein anosmin-1 contributes to brain tumour malignancy	NEUROPATHOLOGY AND APPLIED NEUROBIOLOGY			English	Meeting Abstract	114th Meeting of the British-Neuropathological-Society / Symposium on Advances in Motor Neuron Diseases	MAR 13-15, 2013	Inst Child Hlth, London, ENGLAND	British Neuropathol Soc	Inst Child Hlth				[Choy, C. T.; Lee, J.; Williams, D. M.; Palethorpe, D.; Kim, S. H.] Univ London, Div Biomed Sci, London SW17 0RE, England; [Kim, H.] Univ London Imperial Coll Sci Technol & Med, Dept Elect & Elect Engn, London SW7 2AZ, England; [Laing, K.; Bridges, L. R.; Howe, F.] Univ London, London SW17 0RE, England	University of London; Imperial College London; University of London		cchoy@sgul.ac.uk	Howe, Franklyn/C-3307-2008; Williams, David/AAC-9169-2021						0	0	0	0	3	WILEY-BLACKWELL	HOBOKEN	111 RIVER ST, HOBOKEN 07030-5774, NJ USA	0305-1846			NEUROPATH APPL NEURO	Neuropathol. Appl. Neurobiol.	MAR	2013	39
J	Whitlock, K; Kim, H; Maturana, C; Letelier, J				Whitlock, Kathleen; Kim, Hannah; Maturana, Carola; Letelier, Joaquin			Disrupted patterning of the hypothalamus results in Kallmann Syndrome like defects in the zebrafish	MECHANISMS OF DEVELOPMENT			English	Meeting Abstract	16th Annual Conference of the International-Society-of-Development-Biologists	SEP 06-10, 2009	Edinburgh, SCOTLAND	Int Soc Dev Biol			CELLS		[Whitlock, Kathleen; Maturana, Carola; Letelier, Joaquin] Univ Valparaiso, Valparaiso, Chile; [Kim, Hannah] Cornell Univ, Ithaca, NY USA	Universidad de Valparaiso; Cornell University			Maturana, Carola/AAK-5223-2020	Maturana, Carola/0000-0001-8737-300X					3	0	0	0	5	ELSEVIER SCIENCE BV	AMSTERDAM	PO BOX 211, 1000 AE AMSTERDAM, NETHERLANDS	0925-4773			MECH DEVELOP	Mech. Dev.	AUG	2009	126
J	Poch, A; Dougherty, MP; Roman, RA; Chorich, L; Hawkins, Z; Layman, LC				Poch, Alexandra; Dougherty, Michael P.; Roman, Robert A.; Chorich, Lynn; Hawkins, Zoe; Layman, Lawrence C.			PREVALENCE OF DIGENIC DISEASE IN PATIENTS DIAGNOSED WITH IDIOPATHIC HYPOGONADOTROPIC HYPOGONADISM/KALLMANN SYNDROME	FERTILITY AND STERILITY			English	Meeting Abstract	78th Annual Scientific Congress and Expo of the American-Society-for-Reproductive-Medicine (ASRM)	OCT 22-26, 2022	Anaheim, CA	Amer Soc Reprod Med					[Dougherty, Michael P.] Augusta Univ, Augusta, GA USA; [Roman, Robert A.; Hawkins, Zoe; Layman, Lawrence C.] Augusta Univ, Med Coll Georgia, Augusta, GA USA	University System of Georgia; Augusta University; University System of Georgia; Augusta University									1	0	0	0	0	ELSEVIER SCIENCE INC	NEW YORK	STE 800, 230 PARK AVE, NEW YORK, NY 10169 USA	0015-0282	1556-5653		FERTIL STERIL	Fertil. Steril.	OCT	2022	118	4
J	Guo, H; Xia, Y; Cui, C				Guo, H.; Xia, Y.; Cui, C.			A non-classical splice site variant in ANOS1 gene leading to Kallmann syndrome	HUMAN REPRODUCTION			English	Meeting Abstract									[Guo, H.; Xia, Y.; Cui, C.] Henan Prov Peoples Hosp, Reprod Med Ctr, Zhengzhou, Peoples R China	Zhengzhou University									0	0	0	0	0	OXFORD UNIV PRESS	OXFORD	GREAT CLARENDON ST, OXFORD OX2 6DP, ENGLAND	0268-1161	1460-2350		HUM REPROD	Hum. Reprod.	JUL	2021	36
J	Luo, HJ; Zheng, RZ; Zhao, YG; Wu, JY; Li, J; Jiang, F; Chen, DN; Zhou, XT; Li, JD				Luo, Hunjin; Zheng, Ruizhi; Zhao, Yaguang; Wu, Jiayu; Li, Jie; Jiang, Fang; Chen, Dan-Na; Zhou, Xiao-Tao; Li, Jia-Da			A dominant negative FGFR1 mutation identified in a Kallmann syndrome patient	GENE			English	Article						Kallmann syndrome; FGFR1; Dominant negative effect	CONGENITAL HYPOGONADOTROPIC HYPOGONADISM; GROWTH; RECEPTOR; EXPRESSION; NEURONS	Kallmann syndrome (KS) is characterized by isolated hypogonadotropic hypogonadism (IHH) with anosmia. Fibroblast growth factor receptor 1 (FGFR1) is one of KS-associated genes, accounts for approximately 10% of total patients. FGFR1 mutations have also been identified in more severe craniosynostosis syndromes, and a subset of craniosynostosis syndromes-associated FGFR1 mutations show dominant neg…	[Luo, Hunjin; Zhao, Yaguang; Wu, Jiayu; Li, Jie; Jiang, Fang; Li, Jia-Da] Cent S Univ, State Key Lab Med Genet, 110 Xiangya St, Changsha 410078, Hunan, Peoples R China; [Luo, Hunjin; Zhao, Yaguang; Wu, Jiayu; Li, Jie; Jiang, Fang; Li, Jia-Da] Cent S Univ, Sch Life Sci, 110 Xiangya St, Changsha 410078, Hunan, Peoples R China; [Zheng, Ruizhi] Zhengzhou Univ & Henan Prov, Peoples Hosp, Dept Endocrin…	Central South University; Central South University; Changsha Medical University; Xinjiang Medical University; Hubei University of Science & Technology	Li, JD (corresponding author), Cent S Univ, State Key Lab Med Genet, 110 Xiangya St, Changsha 410078, Hunan, Peoples R China.;Li, JD (corresponding author), Cent S Univ, Sch Life Sci, 110 Xiangya St, Changsha 410078, Hunan, Peoples R China.;Zheng, RZ (corresponding author), Zhengzhou Univ & Henan Prov, Peoples Hosp, Dept Endocrinol, Zhengzhou 450003, Henan, Peoples R China.	zrz820@126.com; lijiada@sklmg.edu.cn	Wu, Jiayu/JFE-7136-2023; zhou, xt/GWZ-9212-2022; Li, Yuxuan/JKH-9115-2023	Wu, Jiayu/0000-0001-9802-0250; Li, Jia-Da/0000-0002-4236-3518	National High-tech R D Program [2015AA020502]; National Natural Science Foundation of China [31371187, 31501152, 31401218]; Basic and Frontier Project from the Department of Science and Technology of Henan Province [142300410071]; Teachers Research Funding of Central South University [2014JSJJ035]	National High-tech R D Program(National High Technology Research and Development Program of China); National Natural Science Foundation of China(National Natural Science Foundation of China (NSFC)); Basic and Frontier Project from the Department of Science and Technology of Henan Province; Teachers Research Funding of Central South University	We would like to thank the patients for their participation in the study. This project is financially supported by the National High-tech R & D Program (2015AA020502), National Natural Science Foundation of China (31371187, 31501152, 31401218), a Basic and Frontier Project from the Department of Science and Technology of Henan Province (142300410071) and Teachers Research Funding of Central South…		21	15	18	0	9	ELSEVIER SCIENCE BV	AMSTERDAM	PO BOX 211, 1000 AE AMSTERDAM, NETHERLANDS	0378-1119	1879-0038		GENE	Gene	JUL 20	2017	621
J	Stamou, MI; Plummer, L; Galli-Tsinopoulou, A; Stergidou, D; Koika, V; Georgopoulos, NA				Stamou, M. I.; Plummer, L.; Galli-Tsinopoulou, A.; Stergidou, D.; Koika, V.; Georgopoulos, N. A.			Unilateral renal agenesis as an early marker for genetic screening in Kallmann syndrome	HORMONES-INTERNATIONAL JOURNAL OF ENDOCRINOLOGY AND METABOLISM			English	Letter							DEFICIENCY; DIAGNOSIS		[Stamou, M. I.; Plummer, L.] Massachusetts Gen Hosp, Harvard Reprod Endocrine Sci Ctr, Boston, MA 02114 USA; [Stamou, M. I.; Plummer, L.] Massachusetts Gen Hosp, Dept Med, Reprod Endocrine Unit, Boston, MA 02114 USA; [Stamou, M. I.; Koika, V.; Georgopoulos, N. A.] Univ Patras, Sch Med, Dept Obstet & Gynecol, Div Reprod Endocrinol, Patras, Greece; [Stamou, M. I.] Harvard Med Sch, Mt Auburn Hosp, T…	Harvard University; Harvard University Medical Affiliates; Massachusetts General Hospital; Harvard Medical School; Harvard University; Harvard University Medical Affiliates; Massachusetts General Hospital; University of Patras; Harvard University; Harvard University Medical Affiliates; Mount Auburn Hospital; Aristotle University of Thessaloniki	Stamou, MI (corresponding author), Massachusetts Gen Hosp, Harvard Reprod Endocrine Sci Ctr, Boston, MA 02114 USA.;Stamou, MI (corresponding author), Massachusetts Gen Hosp, Dept Med, Reprod Endocrine Unit, Boston, MA 02114 USA.;Stamou, MI (corresponding author), Univ Patras, Sch Med, Dept Obstet & Gynecol, Div Reprod Endocrinol, Patras, Greece.;Stamou, MI (corresponding author), Harvard Med Sch,…	mstamou@mah.harvard.edu	Galli-Tsinopoulou, Assimina/Q-1289-2019; Stamou, Maria/AAC-1358-2022	Galli-Tsinopoulou, Assimina/0000-0002-8503-3893	Alexander S. Onassis Foundation; Eunice Kennedy Shriver National Institute of Child Health and Development (NICHD), Harvard Reproductive Sciences Center [P50 HD028138]	Alexander S. Onassis Foundation; Eunice Kennedy Shriver National Institute of Child Health and Development (NICHD), Harvard Reproductive Sciences Center	Dr. Maria I. Stamou would like to thank the Alexander S. Onassis Foundation for the support of her research training. This work was supported by the Eunice Kennedy Shriver National Institute of Child Health and Development (NICHD), Harvard Reproductive Sciences Center (P50 HD028138).		7	2	2	0	0	SPRINGER INT PUBL AG	CHAM	GEWERBESTRASSE 11, CHAM, CH-6330, SWITZERLAND	1109-3099	2520-8721		HORM-INT J ENDOCRINO	Horm.-Int. J. Endocrinol. Metab.	MAR	2019	18	1
J	Manara, R; Di Nardo, F; Salvalaggio, A; Sinisi, AA; Bonanni, G; Palumbo, V; Cantone, E; Brunetti, A; Di Salle, F; D'errico, A; Elefante, A; Esposito, F				Manara, Renzo; Di Nardo, Federica; Salvalaggio, Alessandro; Sinisi, Antonio Agostino; Bonanni, Guglielmo; Palumbo, Vincenzo; Cantone, Elena; Brunetti, Arturo; Di Salle, Francesco; D'errico, Arianna; Elefante, Andrea; Esposito, Fabrizio			Spectral signatures of mirror movements in the sensori-motor connectivity in kallmann syndrome	HUMAN BRAIN MAPPING			English	Article						resting-state; fMRI; Kallmann syndrome; mirror movements; spectral analysis; movement disorder	DEFAULT-MODE NETWORK; RESTING-STATE; FUNCTIONAL CONNECTIVITY; CORTEX; DEPRESSION; MUTATIONS; SINGLE; SELF	Mirror movements (MM) might be observed in congenital and acquired neurodegenerative conditions but their anatomic-functional underpinnings are still largely elusive. This study investigated the spectral changes of resting-state functional connectivity in Kallmann Syndrome (hypogonadotropic hypogonadism with hypo/anosmia with or without congenital MM) searching for insights into the phenomenon of…	[Manara, Renzo; Di Salle, Francesco; Esposito, Fabrizio] Univ Salerno, Dept Med Surg & Dent, Scuola Med Salernitana, Salerno, Italy; [Di Nardo, Federica; Sinisi, Antonio Agostino] Second Univ Napoli, Dept Med Surg Neurol Metab & Aging Sci, Santa Maria Capua Vetere, Italy; [Salvalaggio, Alessandro] Univ Padua, Dept Neurosci, Padua, Italy; [Bonanni, Guglielmo] Univ Padua, DIMED, Padua, Italy; [Palu…	University of Salerno; University of Padua; University of Padua; University of Naples Federico II; University of Naples Federico II	Manara, R (corresponding author), Univ Salerno, Unit Neuroradiol, Sect Neurosci, Dept Med Surg & Dent,Scuola Med Salernitana, Fisciano, Italy.	rmanara@unisa.it	; Salvalaggio, Alessandro/JAO-0622-2023; Brunetti, Arturo/AAE-5261-2019; Esposito, Fabrizio/M-8555-2015; Di Nardo, Federica/AHE-0926-2022; Di Salle, Francesco/ABX-8875-2022; Cantone, Elena/AAN-5191-2020	Elefante, Andrea/0000-0002-9093-7096; Manara, Renzo/0000-0002-5130-3971; Brunetti, Arturo/0000-0001-7057-3494; Di Salle, Francesco/0000-0002-0226-8460; Salvalaggio, Alessandro/0000-0002-1273-7566; Di Nardo, Federica/0000-0003-0812-9290					52	7	7	0	10	WILEY	HOBOKEN	111 RIVER ST, HOBOKEN 07030-5774, NJ USA	1065-9471	1097-0193		HUM BRAIN MAPP	Hum. Brain Mapp.	JAN	2018	39	1
J	Beneduzzi, D; Silveira-Neto, AP; Silveira, LFG; Trarbach, E; Mendonca, BB; Latronico, AC				Beneduzzi, D.; Silveira-Neto, A. P.; Silveira, L. F. G.; Trarbach, E.; Mendonca, B. B.; Latronico, A. C.			A Novel Missense Variant in the Necdin Gene in a Male Patient with Kallmann Syndrome.	ENDOCRINE REVIEWS			English	Meeting Abstract	92nd Meeting and Expo of the Endocrine Society (ENDO 2010)	JUN 19-22, 2010	San Diego, CA	Endocrine Society					[Beneduzzi, D.; Silveira-Neto, A. P.; Silveira, L. F. G.; Trarbach, E.; Mendonca, B. B.; Latronico, A. C.] Univ Sao Paulo, Fac Med, Sao Paulo, Brazil	Universidade de Sao Paulo			Latronico, Ana/AAC-5112-2019; Silveira, Leticia/D-3975-2014; Mendonca, Berenice/J-6917-2015; Latronico Xavier, Ana Claudia/E-1198-2012; Bilharinho Mendonca, Berenice/J-6917-2015; Trarbach, Ericka/I-5395-2012; Beneduzzi, Daiane/F-1963-2014	Silveira, Leticia/0000-0002-0053-9167; Latronico Xavier, Ana Claudia/0000-0001-6782-693X; Bilharinho Mendonca, Berenice/0000-0003-1762-1084;					0	0	0	0	0	ENDOCRINE SOC	CHEVY CHASE	8401 CONNECTICUT AVE, SUITE 900, CHEVY CHASE, MD 20815-5817 USA	0163-769X			ENDOCR REV	Endocr. Rev.	JUN	2010	31	3
J	Li, XG; Wang, X; Li, HL; Li, YZ; Guo, Y				Li, Xiaogang; Wang, Xi; Li, Haolong; Li, Yongzhe; Guo, Ye			Seminal Plasma Lipidomics Profiling to Identify Signatures of Kallmann Syndrome	FRONTIERS IN ENDOCRINOLOGY			English	Article						targeted lipidomics; Kallmann syndrome; biomarker; rare disease; UPLC-MS/MS	METABOLISM	Background: Kallmann syndrome (KS) is a rare developmental disorder. Our previous metabolomics work showed substantial changes in linoleic acid and glycerophospholipid metabolism in KS. Here, we performed targeted lipidomics to further identify the differential lipid species in KS. Methods: Twenty-one patients with KS (treatment group) and twenty-two age-matched healthy controls (HC, control grou…	[Li, Xiaogang; Li, Haolong; Li, Yongzhe; Guo, Ye] Chinese Acad Med Sci & Peking Union Med Coll, Peking Union Med Coll Hosp, Dept Clin Lab, State Key Lab Complex Severe & Rare Dis, Beijing, Peoples R China; [Li, Xiaogang] Chinese Acad Med Sci & Peking Union Med Coll, Peking Union Med Coll Hosp, Med Sci Res Ctr, State Key Lab Complex Severe & Rare Dis, Beijing, Peoples R China; [Wang, Xi] Chinese A…	Chinese Academy of Medical Sciences - Peking Union Medical College; Peking Union Medical College; Peking Union Medical College Hospital; Chinese Academy of Medical Sciences - Peking Union Medical College; Peking Union Medical College; Peking Union Medical College Hospital; Chinese Academy of Medical Sciences - Peking Union Medical College; Peking Union Medical College Hospital; Peking Union Medic…	Li, YZ; Guo, Y (corresponding author), Chinese Acad Med Sci & Peking Union Med Coll, Peking Union Med Coll Hosp, Dept Clin Lab, State Key Lab Complex Severe & Rare Dis, Beijing, Peoples R China.	yongzhelipumch@126.com; 4227582@163.com	li, Xiaogang/GQH-4933-2022	xiaogang, li/0000-0002-5440-6642	National Nature Science Foundation of China [81671618, 81871302]; CAMS Initiative for Innovative Medicine [2017-I2M-3-001, 2017-I2M-B, R-01]; Beijing Key Clinical Specialty for Laboratory Medicine Excellent Project [ZK201000]	National Nature Science Foundation of China(National Natural Science Foundation of China (NSFC)); CAMS Initiative for Innovative Medicine; Beijing Key Clinical Specialty for Laboratory Medicine Excellent Project	This work was supported in part by the National Nature Science Foundation of China (Nos. 81671618, 81871302), the CAMS Initiative for Innovative Medicine (2017-I2M-3-001), the CAMS Initiative for Innovative Medicine (2017-I2M-B and R-01), and the Beijing Key Clinical Specialty for Laboratory Medicine Excellent Project (No. ZK201000).		24	7	7	1	14	FRONTIERS MEDIA SA	LAUSANNE	AVENUE DU TRIBUNAL FEDERAL 34, LAUSANNE, CH-1015, SWITZERLAND	1664-2392			FRONT ENDOCRINOL	Front. Endocrinol.	JUL 29	2021	12
J	Svingen, T; McClelland, KS; Masumoto, K; Sujino, M; Nagano, M; Shigeyoshi, Y; Koopman, P				Svingen, T.; McClelland, K. S.; Masumoto, K.; Sujino, M.; Nagano, M.; Shigeyoshi, Y.; Koopman, P.			Prokr2-Deficient Mice Display Vascular Dysmorphology of the Fetal Testes: Potential Implications for Kallmann Syndrome Aetiology	SEXUAL DEVELOPMENT			English	Article						Disorder of sexual development; Gonadogenesis; Mouse model; Sex determination; Testis; Vasculogenesis	GENES-ENCODING PROKINETICIN-2; HORMONE-RELEASING HORMONE; ENDOTHELIAL GROWTH-FACTOR; OF-FUNCTION MUTATIONS; RT-PCR ANALYSIS; HYPOGONADOTROPIC HYPOGONADISM; SEX DETERMINATION; OLFACTORY-BULB; MOUSE; EXPRESSION	Kallmann syndrome is a form of hypogonadotropic hypogonadism also associated with the loss of smell. It is a phenotypically and genetically heterogeneous disorder, with mutations in several known causative genes now accounting for approximately 30% of cases. The prevalence for the disease is also much higher in males than in females, a phenomenon that remains to be fully explained. Here, we show …	[Svingen, T.; McClelland, K. S.; Koopman, P.] Univ Queensland, Inst Mol Biosci, Brisbane, Qld 4072, Australia; [Masumoto, K.; Sujino, M.; Nagano, M.; Shigeyoshi, Y.] Kinki Univ, Sch Med, Dept Anat & Neurobiol, Osaka 589, Japan	University of Queensland; Kindai University (Kinki University)	Koopman, P (corresponding author), Univ Queensland, Inst Mol Biosci, Brisbane, Qld 4072, Australia.	p.koopman@imb.uq.edu.au	Koopman, Peter/C-9416-2009; Svingen, Terje/A-5283-2010	Koopman, Peter/0000-0001-6939-0914; McClelland, Kathryn S/0000-0003-2845-5448; Svingen, Terje/0000-0003-4650-7651	Australian Research Council (ARC); National Health and Medical Research Council of Australia; Australian Academy of Science; Grants-in-Aid for Scientific Research [23590290] Funding Source: KAKEN	Australian Research Council (ARC)(Australian Research Council); National Health and Medical Research Council of Australia(National Health & Medical Research Council (NHMRC) of Australia); Australian Academy of Science; Grants-in-Aid for Scientific Research(Ministry of Education, Culture, Sports, Science and Technology, Japan (MEXT)Japan Society for the Promotion of ScienceGrants-in-Aid for Scient…	We thank Prof K. Morohashi (Kyushu University, Japan) for the NR5A1 antibody, Prof J. Mason (University of Edinburgh, UK) for the HSD3B1 antibody and Drs. Ben Hogan and Antoine Rolland for stimulating discussions. This work was supported by research grants from the Australian Research Council (ARC) and National Health and Medical Research Council of Australia. T.S. received a Travel Award from th…		47	9	9	0	2	KARGER	BASEL	ALLSCHWILERSTRASSE 10, CH-4009 BASEL, SWITZERLAND	1661-5425	1661-5433		SEX DEV	Sex. Dev.		2011	5	6
J	Keefe, KW; Hoang, XH; Plummer, L; Dwyer, AA; Au, MG; Sykiotis, GP; Thambundit, A; Raivio, T; Jacobson-Dickman, E; Quinton, R; Hughes, VA; Seminara, SB; Hayes, FJ; Hall, JE; Crowley, WF; Pitteloud, N				Keefe, K. W.; Hoang, X. H.; Plummer, L.; Dwyer, A. A.; Au, M. G.; Sykiotis, G. P.; Thambundit, A.; Raivio, T.; Jacobson-Dickman, E.; Quinton, R.; Hughes, V. A.; Seminara, S. B.; Hayes, F. J.; Hall, J. E.; Crowley, W. F.; Pitteloud, N.			Genotype Prediction Based on Clinical Features of GnRH Deficiency.	ENDOCRINE REVIEWS			English	Meeting Abstract	92nd Meeting and Expo of the Endocrine Society (ENDO 2010)	JUN 19-22, 2010	San Diego, CA	Endocrine Society			KALLMANN-SYNDROME; REPRODUCTIVE PHENOTYPES; MUTATIONS; KAL1		[Keefe, K. W.; Hoang, X. H.; Plummer, L.; Dwyer, A. A.; Au, M. G.; Sykiotis, G. P.; Thambundit, A.; Raivio, T.; Jacobson-Dickman, E.; Hughes, V. A.; Seminara, S. B.; Hayes, F. J.; Hall, J. E.; Crowley, W. F.; Pitteloud, N.] Massachusetts Gen Hosp, Dept Med, Boston, MA 02114 USA; [Quinton, R.] Newcastle Univ, Newcastle Upon Tyne NE1 7RU, Tyne & Wear, England	Harvard University; Harvard University Medical Affiliates; Massachusetts General Hospital; Newcastle University - UK			Hall, Janet/F-3516-2019; Dwyer, Andrew/D-8099-2012; PITTELOUD, Nelly/K-2709-2014; Sykiotis, Gerasimos/E-7407-2017	Dwyer, Andrew/0000-0002-7023-6794;					5	0	0	0	0	ENDOCRINE SOC	CHEVY CHASE	8401 CONNECTICUT AVE, SUITE 900, CHEVY CHASE, MD 20815-5817 USA	0163-769X			ENDOCR REV	Endocr. Rev.	JUN	2010	31	3
J	Montenegro, LR; Silveira, LFG; Tusset, C; de Castro, M; Versiani, BR; Latronico, AC; Mendonca, BB; Trarbach, EB				Montenegro, Luciana Ribeiro; Silveira, Leticia F. G.; Tusset, Cintia; de Castro, Margaret; Versiani, Beatriz R.; Latronico, Ana Claudia; Mendonca, Berenice Bilharinho; Trarbach, Ericka B.			Combined use of multiplex ligation-dependent probe amplification and automatic sequencing for identification of KAL1 defects in patients with Kallmann syndrome	FERTILITY AND STERILITY			English	Article						Kallmann syndrome; KAL1 abnormalities; MLPA; KALP spurious amplification	IDIOPATHIC HYPOGONADOTROPIC HYPOGONADISM; GONADOTROPIN-DEFICIENCY; MOLECULAR ANALYSIS; CANDIDATE GENE; MUTATIONS; HETEROGENEITY; CHROMOSOME; DELETIONS; ADHESION; INSIGHTS	Objective: To investigate the role of KAL1 abnormalities in Brazilian patients with Kallmann syndrome. Design: In vitro experiments. Setting: Academic medical center. Patient(s): One hundred fifteen Brazilian patients (98 men) with Kallmann syndrome. Intervention(s): Peripheral blood leukocytes were used to obtain DNA. Main Outcome Measure(s): Direct sequencing and multiplex ligation-dependent pr…	[Montenegro, Luciana Ribeiro; Silveira, Leticia F. G.; Tusset, Cintia; Latronico, Ana Claudia; Mendonca, Berenice Bilharinho; Trarbach, Ericka B.] Univ Sao Paulo, Lab Hormonios & Biol Mol, Disciplina Endocrinol & Metabol, BR-05403900 Sao Paulo, Brazil; [de Castro, Margaret; Versiani, Beatriz R.] Univ Sao Paulo, Fac Med Ribeirao Preto, Hosp Clin, Disciplina Endocrinol, BR-05403900 Sao Paulo, Brazil	Universidade de Sao Paulo; Universidade de Sao Paulo	Trarbach, EB (corresponding author), Univ Sao Paulo, Fac Med, Hosp Clin, Disciplina Endocrinol & Metabol, AV Dr Eneas de Carvalho Aguiar,155,2 Andar Bloco, BR-05403900 Sao Paulo, Brazil.	ericka.trarbach@hc.fm.usp.br	Bilharinho Mendonca, Berenice/J-6917-2015; Latronico, Ana/AAC-5112-2019; de Castro, Margaret/A-4918-2009; Mendonca, Berenice/J-6917-2015; Silveira, Leticia/D-3975-2014; Trarbach, Ericka/I-5395-2012; Latronico Xavier, Ana Claudia/E-1198-2012; Montenegro, Luciana/K-3939-2012	Bilharinho Mendonca, Berenice/0000-0003-1762-1084; de Castro, Margaret/0000-0003-4932-4623; Silveira, Leticia/0000-0002-0053-9167; Trarbach, Ericka/0000-0003-4570-2439; Latronico Xavier, Ana Claudia/0000-0001-6782-693X;	Fundacao de Amparo a Pesquisa do Estado de Sao Paulo [FAPESP 2005/04726-0, 2007/50938-4]	Fundacao de Amparo a Pesquisa do Estado de Sao Paulo(Fundacao de Amparo a Pesquisa do Estado de Sao Paulo (FAPESP))	Supported in part by Fundacao de Amparo a Pesquisa do Estado de Sao Paulo (grant FAPESP 2005/04726-0 and 2007/50938-4 to E.B.T.).		26	10	12	0	4	ELSEVIER SCIENCE INC	NEW YORK	360 PARK AVE SOUTH, NEW YORK, NY 10010-1710 USA	0015-0282			FERTIL STERIL	Fertil. Steril.	SEP	2013	100	3
J	Kim, YJ; Lee, JY; Araki, M; Araki, K; Mohun, T; Ataliotis, P; Brown, N; Kim, HG; Martinez-Barbera, JP; Osborn, D; Layman, L; Kim, SH				Kim, Yeon Joo; Lee, Ji Young; Araki, Masatake; Araki, Kimi; Mohun, Timothy; Ataliotis, Paris; Brown, Nigel; Kim, Hyung-Goo; Martinez-Barbera, Juan Pedro; Osborn, Daniel; Layman, Lawrence; Kim, Soo-Hyun			WDR11-mediated Hedgehog signaling links congenital hypogonadotropic hypogonadism, Kallmann syndrome and ciliopathy	GENETICS RESEARCH			English	Meeting Abstract	27th Mammalian Genetics and Development Workshop of the Genetics-Society	NOV 18, 2016	Univ Coll London, Inst Child Hlth, London, ENGLAND	Genet Soc	Univ Coll London, Inst Child Hlth				[Kim, Yeon Joo; Lee, Ji Young; Ataliotis, Paris; Brown, Nigel; Osborn, Daniel; Kim, Soo-Hyun] Univ London, St Georges Med Sch, London, England; [Araki, Masatake; Araki, Kimi] Kumamoto Univ, Inst Resource Dev & Anal, Kumamoto, Japan; [Mohun, Timothy] Francis Crick Inst, Mill Hill Lab, London, England; [Kim, Hyung-Goo; Layman, Lawrence] Augusta Univ, Med Coll Georgia, Augusta, GA USA; [Martinez-Bar…	City St Georges, University of London; University of London; Kumamoto University; Francis Crick Institute; University System of Georgia; Augusta University; University of London; University College London			Martinez-Barbera, Juan/AAE-9284-2020; Osborn, Daniel/ABG-6699-2020; Lee, Jong-Seok/J-5603-2012; Kim, Soo/ABG-8773-2020	Kim, Soo-Hyun/0000-0002-9394-1437					0	0	0	0	2	HINDAWI LTD	LONDON	ADAM HOUSE, 3RD FLR, 1 FITZROY SQ, LONDON, W1T 5HF, ENGLAND	0016-6723	1469-5073		GENET RES	Genet. Res.	JUL 17	2017	99
J	Ghariani, R; Cherif, Y; Derbal, S; Ben Dahmen, F; Abdallah, M				Ghariani, R.; Cherif, Y.; Derbal, S.; Ben Dahmen, F.; Abdallah, M.			BONE LOSS IN KALLMANN SYNDROME: A NEW CASE REPORT	OSTEOPOROSIS INTERNATIONAL			English	Meeting Abstract									[Ghariani, R.; Cherif, Y.; Derbal, S.; Ben Dahmen, F.; Abdallah, M.] Reg Hosp Ben Arous, Ben Arous, Tunisia				Cherif, Yosra/GPF-7584-2022						0	0	0	0	0	SPRINGER LONDON LTD	LONDON	236 GRAYS INN RD, 6TH FLOOR, LONDON WC1X 8HL, ENGLAND	0937-941X	1433-2965		OSTEOPOROSIS INT	Osteoporosis Int.	DEC	2020	31	SUPPL 1
J	Gaine, J; Bacon, S				Gaine, Julie; Bacon, Siobhan			Case report of a novel FGFR1 mutation variant. Deafness not anosmia as defining symptom in Kallmann Syndrome	IRISH JOURNAL OF MEDICAL SCIENCE			English	Meeting Abstract									[Gaine, Julie; Bacon, Siobhan] Sligo Univ Hosp, Dept Endocrinol & Diabet, Sligo, Ireland										0	0	0	0	0	SPRINGER LONDON LTD	LONDON	236 GRAYS INN RD, 6TH FLOOR, LONDON WC1X 8HL, ENGLAND	0021-1265	1863-4362		IRISH J MED SCI	Irish J. Med. Sci.	NOV	2024	193
J	Barraud, P; St John, JA; Stolt, CC; Wegner, M; Baker, CVH				Barraud, Perrine; St John, James A.; Stolt, C. Claus; Wegner, Michael; Baker, Clare V. H.			Olfactory ensheathing glia are required for embryonic olfactory axon targeting and the migration of gonadotropin-releasing hormone neurons	BIOLOGY OPEN			English	Article						Sox10; Olfactory ensheathing glia; GnRH neurons; Kallmann's syndrome		Kallmann's syndrome is caused by the failure of olfactory axons and gonadotropin-releasing hormone (GnRH) neurons to enter the embryonic forebrain, resulting in anosmia and sterility. Sox10 mutations have been associated with Kallmann's syndrome phenotypes, but their effect on olfactory system development is unknown. We recently showed that Sox10 is expressed by neural crest-derived olfactory ens…	[Barraud, Perrine; Baker, Clare V. H.] Univ Cambridge, Dept Physiol Dev & Neurosci, Cambridge CB2 3DY, England; [St John, James A.] Griffith Univ, Eskitis Inst Drug Discovery, Brisbane, Qld 4111, Australia; [Stolt, C. Claus; Wegner, Michael] Univ Erlangen Nurnberg, Emil Fischer Zentrum, Inst Biochem, D-91054 Erlangen, Germany	University of Cambridge; Griffith University; University of Erlangen Nuremberg	Baker, CVH (corresponding author), Univ Cambridge, Dept Physiol Dev & Neurosci, Cambridge CB2 3DY, England.	cvhb1@cam.ac.uk	; St John, James/AAZ-9789-2020; St John, James/B-4478-2008	Wegner, Michael/0000-0002-4586-3294; St John, James/0000-0001-7536-3381; Baker, Clare V. H./0000-0002-4434-3107	Wellcome Trust [091555]; Griffith University Encouragement Research grant; Deutsche Forschungsgemeinschaft [We1326/9]	Wellcome Trust(Wellcome Trust); Griffith University Encouragement Research grant; Deutsche Forschungsgemeinschaft(German Research Foundation (DFG))	This work was supported by the Wellcome Trust [grant 091555 to C.V.H.B. and P.B.], a Griffith University Encouragement Research grant to J.A.S., and Deutsche Forschungsgemeinschaft [grant We1326/9 to M.W.].		37	55	64	1	11	COMPANY OF BIOLOGISTS LTD	CAMBRIDGE	BIDDER BUILDING CAMBRIDGE COMMERCIAL PARK COWLEY RD, CAMBRIDGE CB4 4DL, CAMBS, ENGLAND	2046-6390			BIOL OPEN	Biol. Open	JUL 15	2013	2	7
J	Aslam, AA; Lim, S; Willemsen, RH; Koysombat, K; Young, M; Dhillo, WS; Abbara, A; Howard, SR; Gevers, EF				Aslam, Aisha A.; Lim, Sharon; Willemsen, Ruben H.; Koysombat, Kanyada; Young, Megan; Dhillo, Waljit Singh; Abbara, Ali; Howard, Sasha R.; Gevers, Evelien F.			The first description of an MC4R variant in a patient with Kallmann syndrome and obesity	HORMONE RESEARCH IN PAEDIATRICS			English	Meeting Abstract									[Aslam, Aisha A.; Willemsen, Ruben H.; Gevers, Evelien F.] Barts Hlth NHS Trust Royal London Childrens Hosp, Dept Paediat Endocrinol, London, England; [Lim, Sharon] Mid & South Essex NHS Fdn Trust Broomfield Hosp, Dept Paediat, Chelmsford, England; [Koysombat, Kanyada; Young, Megan; Dhillo, Waljit Singh; Abbara, Ali] Imperial Coll London, Sect Invest Med, London, England; [Howard, Sasha R.; Gever…	Barts Health NHS Trust; Imperial College London; University of London; Queen Mary University London			Willemsen, Ruben/JEP-3720-2023; Abbara, Ali/AAB-2561-2022; Howard, Sasha/ACA-5331-2022; Gevers, Evelien/HHT-6041-2022						0	0	0	0	0	KARGER	BASEL	ALLSCHWILERSTRASSE 10, CH-4009 BASEL, SWITZERLAND	1663-2818	1663-2826		HORM RES PAEDIAT	Horm. Res. Paediatr.	OCT	2024	97
J	Davis, EE; Balasubramanian, R; Kupchinsky, ZA; Keefe, D; Plummer, L; Meczekalski, B; Heath, KE; Lopez-Gonzalez, V; Ballesta-Martinez, MJ; Margabanthu, G; Price, S; Greening, J; Wierman, ME; Crowley, WF; Katsanis, N				Davis, E. E.; Balasubramanian, R.; Kupchinsky, Z. A.; Keefe, D.; Plummer, L.; Meczekalski, B.; Heath, K. E.; Lopez-Gonzalez, V.; Ballesta-Martinez, M. J.; Margabanthu, G.; Price, S.; Greening, J.; Wierman, M. E.; Crowley, W. F.; Katsanis, N.			Loss of function mutations in TCF12 cause autosomal dominant Kallmann syndrome and reveal network-level interactions between causal loci	EUROPEAN JOURNAL OF HUMAN GENETICS			English	Meeting Abstract	51st Conference of the European-Society-of-Human-Genetics (ESHG) in conjunction with the European Meeting on Psychosocial Aspects of Genetics (EMPAG)	JUN 16-19, 2018	Milan, ITALY	European Soc Human Genet					[Davis, E. E.; Kupchinsky, Z. A.; Katsanis, N.] Duke Univ, Med Ctr, Ctr Human Dis Modeling, Durham, NC USA; [Balasubramanian, R.; Keefe, D.; Plummer, L.; Crowley, W. F.] Massachusetts Gen Hosp, Harvard Reprod Endocrine Sci Ctr, Boston, MA 02114 USA; [Meczekalski, B.] Poznan Univ Med Sci, Dept Gynecol Endocrinol, Poznan, Poland; [Heath, K. E.] Univ Autonoma Madrid, IdiPAZ, Hosp Univ La Paz, Inst M…	Duke University; Harvard University; Harvard University Medical Affiliates; Massachusetts General Hospital; Harvard Medical School; Poznan University of Medical Sciences; Hospital Universitario La Paz; Autonomous University of Madrid; CIBER - Centro de Investigacion Biomedica en Red; CIBERER; Instituto de Salud Carlos III; Hospital Clinico Universitario Virgen de la Arrixaca; Hospital Clinico Uni…			Katsanis, Nicholas/E-1837-2012; Heath, Karen/K-7760-2014; Heath, Karen E./K-7760-2014	Heath, Karen E./0000-0002-5816-7044	US NIH [P50HD028138, K23HD077043]	US NIH(United States Department of Health & Human ServicesNational Institutes of Health (NIH) - USA)	US NIH P50HD028138 (E.E. D., W.F.C., N.K.); K23HD077043 (R.B.).		0	0	0	0	0	NATURE PUBLISHING GROUP	LONDON	MACMILLAN BUILDING, 4 CRINAN ST, LONDON N1 9XW, ENGLAND	1018-4813	1476-5438		EUR J HUM GENET	Eur. J. Hum. Genet.	JUL	2019	27
J	Lucien, JN; Sadri-Ardekani, H; Levenson, AE				Lucien, Janet N.; Sadri-Ardekani, Hooman; Levenson, Amy E.			Pubertal induction with hCG in a patient with Kallmann syndrome secondary to novel variant in PROK2 gene	HORMONE RESEARCH IN PAEDIATRICS			English	Meeting Abstract									[Lucien, Janet N.; Levenson, Amy E.] Univ N Carolina, Sch Med, Chapel Hill, NC 27515 USA; [Sadri-Ardekani, Hooman] Wake Forest Univ, Bowman Gray Sch Med, Winston Salem, NC USA	University of North Carolina; University of North Carolina Chapel Hill; University of North Carolina School of Medicine; Wake Forest University; Wake Forest Baptist Medical Center									0	0	0	0	1	KARGER	BASEL	ALLSCHWILERSTRASSE 10, CH-4009 BASEL, SWITZERLAND	1663-2818	1663-2826		HORM RES PAEDIAT	Horm. Res. Paediatr.	JUN	2020	93
J	Lopategui, DM; Griswold, AJ; Arora, H; Ramasamy, R				Lopategui, D. M.; Griswold, A. J.; Arora, H.; Ramasamy, R.			WHOLE EXOME SEQUENCING IDENTIFIES NOVEL MUTATION IN ANOS1 IN SIBLINGS WITH KALLMANN'S SYNDROME.	FERTILITY AND STERILITY			English	Meeting Abstract	73rd Scientific Congress and Expo of the American-Society-for-Reproductive-Medicine (ASRM)	OCT 28-NOV 01, 2017	San Antonio, TX	Amer Soc Reprod Med					[Lopategui, D. M.] Univ Miami, Clin & Translat Sci Inst, Miami, FL USA; [Griswold, A. J.] Univ Miami, John P Hussman Inst Human Genom, Miami, FL USA; [Arora, H.] Univ Miami, Urol, Miami, FL USA; [Ramasamy, R.] Univ Miami, Miami, FL USA	University of Miami; University of Miami; University of Miami; University of Miami			Ramasamy, Ranjan/AAF-3921-2020; Griswold, Anthony/B-7507-2012						0	0	0	0	0	ELSEVIER SCIENCE INC	NEW YORK	360 PARK AVE SOUTH, NEW YORK, NY 10010-1710 USA	0015-0282	1556-5653		FERTIL STERIL	Fertil. Steril.	SEP	2017	108	3
J	Jongmans, MCJ; van Ravenswaaij-Arts, CMA; Pitteloud, N; Ogata, T; Sato, N; Claahsen-van der Grinten, HL; van der Donk, K; Seminara, S; Bergman, JEH; Brunner, HG; Crowley, WF; Hoefsloot, LH				Jongmans, M. C. J.; van Ravenswaaij-Arts, C. M. A.; Pitteloud, N.; Ogata, T.; Sato, N.; Claahsen-van der Grinten, H. L.; van der Donk, K.; Seminara, S.; Bergman, J. E. H.; Brunner, H. G.; Crowley, W. F., Jr.; Hoefsloot, L. H.			CHD7 mutations in patients initially diagnosed with Kallmann syndrome - the clinical overlap with CHARGE syndrome	CLINICAL GENETICS			English	Article						anosmia; CHARGE syndrome; CHD7 gene; hypogonadotropic hypogonadism; Kallmann syndrome	GENE; PHENOTYPE; SPECTRUM; ADHESION; FGFR1	Kallmann syndrome (KS) is the combination of hypogonadotropic hypogonadism and anosmia or hyposmia, two features that are also frequently present in CHARGE syndrome. CHARGE syndrome is caused by mutations in the CHD7 gene. We performed analysis of CHD7 in 36 patients with KS and 20 patients with normosmic idiopathic hypogonadotropic hypogonadism (nIHH) in whom mutations in KAL1, FGFR1, PROK2 and …	[Jongmans, M. C. J.; van der Donk, K.; Brunner, H. G.; Hoefsloot, L. H.] Radboud Univ Nijmegen, Med Ctr, Dept Human Genet, NL-6500 HB Nijmegen, Netherlands; [van Ravenswaaij-Arts, C. M. A.; Bergman, J. E. H.] Univ Groningen, Univ Med Ctr Groningen, Dept Genet, NL-9700 AB Groningen, Netherlands; [Pitteloud, N.; Seminara, S.; Crowley, W. F., Jr.] Harvard Univ, Reprod Endocrine Sci Ctr, Boston, MA 0…	Radboud University Nijmegen; University of Groningen; Harvard University; Harvard University; Harvard University Medical Affiliates; Massachusetts General Hospital; National Center for Child Health & Development - Japan; Radboud University Nijmegen	Jongmans, MCJ (corresponding author), Radboud Univ Nijmegen, Med Ctr, Dept Human Genet, POB 9101, NL-6500 HB Nijmegen, Netherlands.	m.jongmans@antrg.umcn.nl	; PITTELOUD, Nelly/K-2709-2014; der Grinten, Hedi/L-4247-2015; Brunner, Han/C-9928-2013	Claahsen - van der Grinten, Hedi L./0000-0003-0181-0403; Ogata, Tsutomu/0000-0001-7178-9991; Bergman, Jorieke/0000-0002-3929-3619	NICHD Center of Excellence Program; Netherlands Organisation for Health Research	NICHD Center of Excellence Program(United States Department of Health & Human ServicesNational Institutes of Health (NIH) - USANIH Eunice Kennedy Shriver National Institute of Child Health & Human Development (NICHD)); Netherlands Organisation for Health Research(Netherlands Organization for Health Research and Development)	Drs Pitteloud, Seminara and Crowley were supported by the NICHD Center of Excellence Program, Drs Ogata and Sato were supported by a Grant-in-Aid for Scientific Research on Priority areas, and Dr. Bergman was supported by a grant from the Netherlands Organisation for Health Research.		21	148	162	0	5	WILEY	HOBOKEN	111 RIVER ST, HOBOKEN 07030-5774, NJ USA	0009-9163	1399-0004		CLIN GENET	Clin. Genet.	JAN	2009	75	1
J	Silveira, LFG; Trarbach, EB; Latronico, AC				Gontijo Silveira, Leticia Ferreira; Trarbach, Ericka Barbosa; Latronico, Ana Claudia			Genetics basis for GnRH-dependent pubertal disorders in humans	MOLECULAR AND CELLULAR ENDOCRINOLOGY			English	Review						Kallmann syndrome; Isolated hypogonadotropic hypogonadism; Central precocious puberty; GnRH neurons; Kisspeptin	GONADOTROPIN-RELEASING-HORMONE; IDIOPATHIC HYPOGONADOTROPIC HYPOGONADISM; KALLMANN-SYNDROME GENE; PROTEIN-COUPLED RECEPTOR; MONKEY MACACA-MULATTA; LUTEINIZING-HORMONE; PRECOCIOUS PUBERTY; NEUROKININ-B; NEUROBIOLOGICAL MECHANISMS; INACTIVATING MUTATION	Human puberty is triggered by the reemergence of GnRH pulsatile secretion, with progressive activation of gonadal function. Several mutations have been identified in an increasing number of genes that influence the onset of puberty. Mutations in GNRH1, KISS1R and GNRHR genes cause normosmic IHH, interfering with the normal synthesis, secretion or action of GnRH. More recently, mutations in TAC3 a…	[Gontijo Silveira, Leticia Ferreira; Trarbach, Ericka Barbosa; Latronico, Ana Claudia] Univ Sao Paulo, Unidade Endocrinol Desenvolvimento, Hosp Clin,Fac Med,Disciplina Endocrinol, Lab Hormonios & Genet Mol LIM42, BR-05403900 Sao Paulo, Brazil	Universidade de Sao Paulo	Latronico, AC (corresponding author), Univ Sao Paulo, Hosp Clin, Fac Med, Disciplina Endocrinol & Metab, Av Dr Eneas Carvalho Aguiar 155,2 Andar Bloco, BR-05403900 Sao Paulo, Brazil.	anacl@usp.br	Silveira, Leticia/D-3975-2014; Latronico Xavier, Ana Claudia/E-1198-2012; Latronico, Ana/AAC-5112-2019; Trarbach, Ericka/I-5395-2012	Silveira, Leticia/0000-0002-0053-9167; Latronico Xavier, Ana Claudia/0000-0001-6782-693X; Trarbach, Ericka/0000-0003-4570-2439					125	56	64	0	5	ELSEVIER IRELAND LTD	CLARE	ELSEVIER HOUSE, BROOKVALE PLAZA, EAST PARK SHANNON, CO, CLARE, 00000, IRELAND	0303-7207			MOL CELL ENDOCRINOL	Mol. Cell. Endocrinol.	AUG 5	2010	324	1-2
J	Manara, R; Salvalaggio, A; Favaro, A; Esposito, F				Manara, Renzo; Salvalaggio, Alessandro; Favaro, Angela; Esposito, Fabrizio			Movement-related neural processing in people with congenital mirror movements beyond the (cortical) surface	CLINICAL NEUROPHYSIOLOGY			English	Letter							KALLMANN-SYNDROME		[Manara, Renzo; Esposito, Fabrizio] Univ Salerno, Dept Med Surg & Dent, Scuola Med Salernitana, Via S Allende 1, I-89081 Salerno, Italy; [Salvalaggio, Alessandro; Favaro, Angela] Univ Padua, Dept Neurosci, Padua, Italy	University of Salerno; University of Padua	Manara, R (corresponding author), Univ Salerno, Dept Med Surg & Dent, Scuola Med Salernitana, Via S Allende 1, I-89081 Salerno, Italy.	rmanara@unisa.it	Salvalaggio, Alessandro/JAO-0622-2023; Favaro, Angela/J-2966-2012; Esposito, Fabrizio/M-8555-2015	Favaro, Angela/0000-0002-6540-5194; Manara, Renzo/0000-0002-5130-3971; Salvalaggio, Alessandro/0000-0002-1273-7566					4	1	1	0	1	ELSEVIER IRELAND LTD	CLARE	ELSEVIER HOUSE, BROOKVALE PLAZA, EAST PARK SHANNON, CO, CLARE, 00000, IRELAND	1388-2457	1872-8952		CLIN NEUROPHYSIOL	Clin. Neurophysiol.	MAR	2018	129	3
J	Chew, S; Balasubramanian, R; Chan, WM; Kang, PB; Andrews, C; Webb, BD; MacKinnon, SE; Oystreck, DT; Rankin, J; Crawford, TO; Geraghty, M; Pomeroy, SL; Crowley, WF; Jabs, EW; Hunter, DG; Grant, PE; Engle, EC				Chew, Sheena; Balasubramanian, Ravikumar; Chan, Wai-Man; Kang, Peter B.; Andrews, Caroline; Webb, Bryn D.; MacKinnon, Sarah E.; Oystreck, Darren T.; Rankin, Jessica; Crawford, Thomas O.; Geraghty, Michael; Pomeroy, Scott L.; Crowley, William F., Jr.; Jabs, Ethylin Wang; Hunter, David G.; Grant, Patricia E.; Engle, Elizabeth C.			A novel syndrome caused by the E410K amino acid substitution in the neuronal β-tubulin isotype 3	BRAIN			English	Article						Kallmann syndrome; cyclic vomiting; peripheral neuropathy; CFEOM; TUBB3	CYCLIC VOMITING SYNDROME; IDIOPATHIC HYPOGONADOTROPIC HYPOGONADISM; MOEBIUS SYNDROME; PERIPHERAL NEUROPATHY; KALLMANN-SYNDROME; TUBB3 MUTATIONS; GNRH DEFICIENCY; DISEASE-MODEL; MIGRATION; SEQUENCE	Missense mutations in TUBB3, the gene that encodes the neuronal-specific protein beta-tubulin isotype 3, can cause isolated or syndromic congenital fibrosis of the extraocular muscles, a form of complex congenital strabismus characterized by cranial nerve misguidance. One of the eight TUBB3 mutations reported to cause congenital fibrosis of the extraocular muscles, c.1228G>A results in a TUBB3 E4…	[Chew, Sheena; Chan, Wai-Man; Kang, Peter B.; Andrews, Caroline; Rankin, Jessica; Pomeroy, Scott L.; Engle, Elizabeth C.] Boston Childrens Hosp, Dept Neurol, Boston, MA 02115 USA; [Chew, Sheena; Chan, Wai-Man; Andrews, Caroline; Pomeroy, Scott L.; Engle, Elizabeth C.] Boston Childrens Hosp, FM Kirby Neurobiol Ctr, Boston, MA 02115 USA; [Chew, Sheena; Kang, Peter B.; Andrews, Caroline; Pomeroy, Sc…	Harvard University; Harvard University Medical Affiliates; Boston Children's Hospital; Harvard University; Harvard University Medical Affiliates; Boston Children's Hospital; Harvard University; Harvard Medical School; Harvard University; Harvard Medical School; Howard Hughes Medical Institute; Harvard University; Harvard Medical School; Harvard University Medical Affiliates; Massachusetts General…	Engle, EC (corresponding author), Boston Childrens Hosp, CLS14074,300 Longwood Ave, Boston, MA 02115 USA.	Elizabeth.engle@childrens.harvard.edu	; Grant, Patricia/ADH-0986-2022; Crawford, Thomas/E-6307-2012; Kang, Peter/HKF-7815-2023; Oystreck, Darren/Q-6135-2017	Jabs, Ethylin/0000-0001-8983-5466; Kang, Peter/0000-0002-4270-7325; Grant, Patricia/0000-0003-1005-4013; Hunter, David/0000-0002-4587-4794	National Eye Institute of the National Institutes of Health [R01EY12498]; Boston Children's Hospital Intellectual and Developmental Disabilities Research Centre [HD018655]; National Institute of Child Health & Human Development of the National Institutes of Health [U54 HD28138, T32 HD07396]; Children's Hospital Ophthalmology Foundation; Moebius Syndrome Foundation; HHMI Medical Fellowship; Harvar…	National Eye Institute of the National Institutes of Health(United States Department of Health & Human ServicesNational Institutes of Health (NIH) - USANIH National Eye Institute (NEI)); Boston Children's Hospital Intellectual and Developmental Disabilities Research Centre; National Institute of Child Health & Human Development of the National Institutes of Health; Children's Hospital Ophthalmolo…	National Eye Institute of the National Institutes of Health [R01EY12498 to E.C.E.]; the Boston Children's Hospital Intellectual and Developmental Disabilities Research Centre [HD018655 to S.L.P., E.C.E.]; the National Institute of Child Health & Human Development of the National Institutes of Health [U54 HD28138 and T32 HD07396 to W.F.C.]; Children's Hospital Ophthalmology Foundation [to E.C.E., …		47	90	99	0	18	OXFORD UNIV PRESS	OXFORD	GREAT CLARENDON ST, OXFORD OX2 6DP, ENGLAND	0006-8950			BRAIN	Brain	FEB	2013	136		2
J	Nistal, M; Paniagua, R; González-Peramato, P; Reyes-Múgica, M				Nistal, Manuel; Paniagua, Ricardo; Gonzalez-Peramato, Pilar; Reyes-Mugica, Miguel			Perspectives in Pediatric Pathology, Chapter 18. Hypogonadotropic Hypogonadisms. Pediatric and Pubertal Presentations	PEDIATRIC AND DEVELOPMENTAL PATHOLOGY			English	Article							PRADER-WILLI-SYNDROME; BARDET-BIEDL-SYNDROME; FOLLICLE-STIMULATING-HORMONE; GONADOTROPIN-RELEASING-HORMONE; HUMAN CHORIONIC-GONADOTROPIN; FERTILE EUNUCH SYNDROME; INACTIVE LUTEINIZING-HORMONE; BETA-SUBUNIT GENE; DISTAL SHORT ARM; KALLMANN-SYNDROME		[Nistal, Manuel; Gonzalez-Peramato, Pilar] Univ Autonoma Madrid, Hosp La Paz, Dept Pathol, Madrid, Spain; [Paniagua, Ricardo] Univ Alcala, Dept Cell Biol, Madrid, Spain; [Reyes-Mugica, Miguel] Univ Pittsburgh, Med Ctr, Childrens Hosp Pittsburgh, Dept Pathol, Pittsburgh, PA 15224 USA	Autonomous University of Madrid; Hospital Universitario La Paz; Universidad de Alcala; Pennsylvania Commonwealth System of Higher Education (PCSHE); University of Pittsburgh	Reyes-Múgica, M (corresponding author), Univ Pittsburgh, Med Ctr, Childrens Hosp Pittsburgh, Dept Pathol, Pittsburgh, PA 15224 USA.	miguel.reyes@chp.edu	; Reyes-Mugica, Miguel/C-2483-2008; Gonzalez-Peramato, Pilar/E-1997-2014	Reyes-Mugica, Miguel/0000-0001-5698-3702; Gonzalez-Peramato Gutierrez, Maria Del Pilar/0000-0001-6912-3293;					271	0	1	0	2	SAGE PUBLICATIONS INC	THOUSAND OAKS	2455 TELLER RD, THOUSAND OAKS, CA 91320 USA	1093-5266	1615-5742		PEDIATR DEVEL PATHOL	Pediatr. Dev. Pathol.	JUL-AUG	2016	19	4
J	Genazzani, AD; Santagni, S; Chierchia, E; Rattighieri, E; Campedelli, A; Prati, A; Ricchieri, F; Simoncini, T				Genazzani, Alessandro D.; Santagni, Susanna; Chierchia, Elisa; Rattighieri, Erika; Campedelli, Annalisa; Prati, Alessia; Ricchieri, Federica; Simoncini, Tommaso			Estimation of instantaneous secretory rates and intrinsic characteristics of luteinizing hormone secretion in women with Kallmann syndrome before and after estriol administration	REPRODUCTIVE BIOLOGY			English	Article						Kallmann syndrome; LH pulses; estriol treatment	PLASMA-LEVELS; PROLACTIN; LH; GONADOTROPIN; ANOSMIA	Three Kallmann syndrome (KS) patients were examined to assess characteristics of LH response to GnRH bolus, with and without GnRH sensitization using Instantaneous Secretory Rate (ISR) computation before and after estriol treatment (60 days, 2 mg/day). Six healthy women were enrolled as controls and underwent GnRH bolus during the early follicular phase (days 3-5 of the menstrual cycle). After es…	[Genazzani, Alessandro D.; Santagni, Susanna; Chierchia, Elisa; Rattighieri, Erika; Campedelli, Annalisa; Prati, Alessia; Ricchieri, Federica] Univ Modena & Reggio Emilia, Dept Obstet & Gynecol, Gynecol Endocrinol Ctr, I-41100 Modena, Italy; [Simoncini, Tommaso] Univ Pisa, Dept Obstet & Gynecol, I-56100 Pisa, Italy	Universita di Modena e Reggio Emilia; University of Pisa	Genazzani, AD (corresponding author), Univ Modena & Reggio Emilia, Dept Obstet & Gynecol, Gynecol Endocrinol Ctr, Via Pozzo 71, I-41100 Modena, Italy.	algen@unimo.it	; Simoncini, Tommaso/AAC-1879-2019; Genazzani, Alessandro/AAB-4762-2022	Simoncini, Tommaso/0000-0002-2971-0079; GENAZZANI, Alessandro/0000-0002-2828-5840					18	2	2	0	5	INST ANIMAL REPRODUCTION FOOD RESEARCH	OLSZTYN	POLISH ACAD SCIENCES OLSZTYN, UL BYDGOSKA 1-8, PO BOX 55, OLSZTYN, 10-243, POLAND	1642-431X			REPROD BIOL	Reprod. Biol.	NOV	2011	11	3
J	Kim, D; Kim, JH; Kim, GH; Yoo, HY; Choi, JH				Kim, Dohyung; Kim, Ja Hye; Kim, Gu-Hwan; Yoo, Han-Yook; Choi, Jin-Ho			Frequency and phenotypic characteristics of copy number variations in patients with Kallmann syndrome and normosmic isolated hypogonadotropic hypogonadism	HORMONE RESEARCH IN PAEDIATRICS			English	Meeting Abstract									[Kim, Dohyung; Kim, Ja Hye; Kim, Gu-Hwan; Choi, Jin-Ho] Univ Ulsan, Asan Med Ctr, Coll Med, Seoul, South Korea; [Yoo, Han-Yook] CHA Univ, Bundang CHA Med Ctr, Seongnam, South Korea	University of Ulsan; Asan Medical Center; Pochon Cha University			Kim, Hyo-Won/M-9932-2019						0	0	0	0	0	KARGER	BASEL	ALLSCHWILERSTRASSE 10, CH-4009 BASEL, SWITZERLAND	1663-2818	1663-2826		HORM RES PAEDIAT	Horm. Res. Paediatr.	OCT	2024	97
J	Maione, L; Brailly-Tabard, S; Nevoux, J; Bouligand, J; Young, J				Maione, Luigi; Brailly-Tabard, Sylvie; Nevoux, Jerome; Bouligand, Jerome; Young, Jacques			Reversal of congenital hypogonadotropic hypogonadism in a man with Kallmann syndrome due to SOX10 mutation	CLINICAL ENDOCRINOLOGY			English	Letter									[Maione, Luigi; Young, Jacques] Hop Bicetre, AP HP, Dept Reprod Endocrinol, Le Kremlin Bicetre, France; [Maione, Luigi; Brailly-Tabard, Sylvie; Bouligand, Jerome] Hop Bicetre, AP HP, Dept Mol Genet & Hormonol, Le Kremlin Bicetre, France; [Maione, Luigi; Brailly-Tabard, Sylvie; Bouligand, Jerome; Young, Jacques] Univ Paris Sud, Le Kremlin Bicetre, France; [Brailly-Tabard, Sylvie; Nevoux, Jerome; B…	Universite Paris Saclay; Assistance Publique Hopitaux Paris (APHP); Hopital Universitaire Antoine-Beclere - APHP; Hopital Universitaire Bicetre - APHP; Assistance Publique Hopitaux Paris (APHP); Hopital Universitaire Antoine-Beclere - APHP; Universite Paris Saclay; Hopital Universitaire Bicetre - APHP; Universite Paris Saclay; Institut National de la Sante et de la Recherche Medicale (Inserm); Un…	Young, J (corresponding author), Hop Bicetre, AP HP, Dept Reprod Endocrinol, Le Kremlin Bicetre, France.;Young, J (corresponding author), Univ Paris Sud, Le Kremlin Bicetre, France.;Young, J (corresponding author), INSERM, UMR 1185, Le Kremlin Bicetre, France.	jacques.young@aphp.fr	; BOULIGAND, Jérôme/S-5716-2018; Nevoux, Jerome/HTT-3812-2023; Young, Jacques/T-2976-2018; Maione, Luigi/N-5300-2019	Maione, Luigi/0000-0001-8526-8046;					5	18	20	0	3	WILEY-BLACKWELL	HOBOKEN	111 RIVER ST, HOBOKEN 07030-5774, NJ USA	0300-0664	1365-2265		CLIN ENDOCRINOL	Clin. Endocrinol.	DEC	2016	85	6
J	Stamou, MI; Plummer, L; Koika, V; Galli-Tsinopoulou, A; Georgopoulos, NA				Stamou, M. I.; Plummer, L.; Koika, V.; Galli-Tsinopoulou, A.; Georgopoulos, N. A.			A novel FGF8 mutation in a female patient with isolated congenital anosmia	HORMONES-INTERNATIONAL JOURNAL OF ENDOCRINOLOGY AND METABOLISM			English	Letter							KALLMANN-SYNDROME		[Stamou, M. I.; Plummer, L.] Harvard Med Sch, Massachusetts Gen Hosp, Teaching Hosp, Harvard Reprod Sci Ctr,Mt Auburn Hosp, Boston, MA 02115 USA; [Stamou, M. I.] Harvard Med Sch, Teaching Hosp, Mt Auburn Hosp, Cambridge, MA USA; [Stamou, M. I.; Koika, V.; Georgopoulos, N. A.] Univ Reg Hosp Patras, Div Reprod Endocrinol, Dept Obstet & Gynecol, Rion, Greece; [Galli-Tsinopoulou, A.] Aristotle Univ T…	Harvard University; Harvard Medical School; Harvard University Medical Affiliates; Mount Auburn Hospital; Massachusetts General Hospital; Harvard University; Harvard University Medical Affiliates; Mount Auburn Hospital; Aristotle University of Thessaloniki	Stamou, MI (corresponding author), Harvard Med Sch, Massachusetts Gen Hosp, Teaching Hosp, Harvard Reprod Sci Ctr,Mt Auburn Hosp, Boston, MA 02115 USA.;Stamou, MI (corresponding author), Harvard Med Sch, Teaching Hosp, Mt Auburn Hosp, Cambridge, MA USA.;Stamou, MI (corresponding author), Univ Reg Hosp Patras, Div Reprod Endocrinol, Dept Obstet & Gynecol, Rion, Greece.	mstamou@mah.harvard.edu	; Stamou, Maria/AAC-1358-2022; Galli-Tsinopoulou, Assimina/Q-1289-2019	Galli-Tsinopoulou, Assimina/0000-0002-8503-3893;	National Institutes of Health Eunice Kennedy Shriver National Institute of Child Health and Human Development [P50HD028138]; Alexander S. Onassis Foundation	National Institutes of Health Eunice Kennedy Shriver National Institute of Child Health and Human Development(United States Department of Health & Human ServicesNational Institutes of Health (NIH) - USANIH Eunice Kennedy Shriver National Institute of Child Health & Human Development (NICHD)); Alexander S. Onassis Foundation	The research was financially supported by the National Institutes of Health Eunice Kennedy Shriver National Institute of Child Health and Human Development (P50HD028138). Dr. Maria I. Stamou received financial support from the Alexander S. Onassis Foundation for her research training.		23	2	2	0	2	SPRINGER INT PUBL AG	CHAM	GEWERBESTRASSE 11, CHAM, CH-6330, SWITZERLAND	1109-3099	2520-8721		HORM-INT J ENDOCRINO	Horm.-Int. J. Endocrinol. Metab.	JUN	2019	18	2
J	Balasubramanian, R				Balasubramanian, Ravikumar			Novel insights into developmental pleiotropy from genetic studies in Kallmann Syndrome	HORMONE RESEARCH IN PAEDIATRICS			English	Meeting Abstract									[Balasubramanian, Ravikumar] Massachusetts Gen Hosp, Reprod Endocrine Unit, Boston, MA USA	Harvard University; Harvard University Medical Affiliates; Massachusetts General Hospital									0	0	0	0	0	KARGER	BASEL	ALLSCHWILERSTRASSE 10, CH-4009 BASEL, SWITZERLAND	1663-2818	1663-2826		HORM RES PAEDIAT	Horm. Res. Paediatr.	SEP	2019	91
J	Xia, JK; Luo, X; Zhang, XY; Kong, XD				Xia, Junke; Luo, Xiao; Zhang, Xinyuan; Kong, Xiangdong			Two females presenting primary amenorrhea diagnosed with Kallmann syndrome caused by novel FGFR1 variants	JOURNAL OF OBSTETRICS AND GYNAECOLOGY RESEARCH			English	Article						Kallmann syndrome; novel variants; primary amenorrhea; whole-exome sequencing (WES)	MUTATION; GENETICS; GNRH	Primary amenorrhea as the common symptom has a complicated etiology, and genetic disorders are non-negligible. Kallmann syndrome (KS) is a rare inherited disease characterized by hypogonadotropic hypogonadism and anosmia. KS is uncommon in women and is an unusual cause of primary amenorrhea. Herein, we described the clinical features in two female patients presenting primary amenorrhea without pu…	[Xia, Junke; Luo, Xiao; Kong, Xiangdong] Zhengzhou Univ, Affiliated Hosp 1, Ctr Genet & Prenatal Diag, Dept Obstet & Gynecol, Zhengzhou, Peoples R China; [Zhang, Xinyuan] Henan Univ Sci & Technol, Dept Cent Lab, Affiliated Hosp 1, Coll Clin Med, Luoyang, Peoples R China	Zhengzhou University; Henan University of Science & Technology	Kong, XD (corresponding author), Zhengzhou Univ, Affiliated Hosp 1, Ctr Genet & Prenatal Diag, 1 Jianshe Rd, Zhengzhou 450052, Peoples R China.	kongxd2020@126.com	Zhang, Xinyuan/GZA-6167-2022; Luo, Xiaosheng/G-2625-2019		National Key Research and Development Program of China [2018YFC1002203] Funding Source: Medline	National Key Research and Development Program of China(National Key Research & Development Program of China)			14	1	1	0	6	WILEY	HOBOKEN	111 RIVER ST, HOBOKEN 07030-5774, NJ USA	1341-8076	1447-0756		J OBSTET GYNAECOL RE	J. Obstet. Gynaecol. Res.	OCT	2021	47	10
J	Valdes-Socin, H; Libioulle, C; Debray, FG; Pintiaux, A; Parent, AS; Corman, V; Gellner, K; Geenen, V; Burlacu, C; Jonas, C; Maiter, D; T'Sjoen, G; Poppe, K; Brachet, C; Dideberg, V; Bours, V; Beckers, A				Valdes-Socin, Hernan; Libioulle, Cecile; Debray, Francois Guillaume; Pintiaux, Axelle; Parent, Anne-Simone; Corman, Vinciane; Gellner, Karine; Geenen, Vincent; Burlacu, Cristina; Jonas, C.; Maiter, Dominique; T'Sjoen, Guy; Poppe, Kris; Brachet, Cecile; Dideberg, Vinciane; Bours, Vincent; Beckers, Albert			Neuroendocrine phenotype, genetics and hormonal treatment outcome in idiopathic normosmic hypogonadism and Kallmann syndrome patients: a multicenter Belgian study	ACTA CLINICA BELGICA			English	Meeting Abstract									[Valdes-Socin, Hernan; Libioulle, Cecile; Debray, Francois Guillaume; Pintiaux, Axelle; Parent, Anne-Simone; Corman, Vinciane; Geenen, Vincent; Jonas, C.; Dideberg, Vinciane; Bours, Vincent; Beckers, Albert] CHU Liege, Liege, Belgium; [Gellner, Karine] CHR Citadelle, Liege, Belgium; UCL, Louvain, Belgium; [Burlacu, Cristina; Jonas, C.] CHU, Dinant Godine, Belgium; [Maiter, Dominique] Clin St LUC …	University of Liege; Universite Catholique Louvain			VALDES-SOCIN, Hernan/AAH-5066-2021; Parent, Anne-Simone/ABC-1458-2021; Brachet, Cécile/AAL-2105-2020; Poppe, Kris/AAZ-4652-2020						0	0	0	0	1	TAYLOR & FRANCIS LTD	ABINGDON	2-4 PARK SQUARE, MILTON PARK, ABINGDON OR14 4RN, OXON, ENGLAND	1784-3286	2295-3337		ACTA CLIN BELG	Acta Clin. Belg.		2016	71
J	Davis, TH				Davis, Tinsley H.			Profile of Christine Petit	PROCEEDINGS OF THE NATIONAL ACADEMY OF SCIENCES OF THE UNITED STATES OF AMERICA			English	Editorial Material							KALLMANN-SYNDROME; LINK COMPLEX; XX-MALENESS; HAIR-CELLS; GENE; FORM; DEAFNESS; ANOSMIN-1; BUNDLE												18	0	0	0	1	NATL ACAD SCIENCES	WASHINGTON	2101 CONSTITUTION AVE NW, WASHINGTON, DC 20418 USA	0027-8424			P NATL ACAD SCI USA	Proc. Natl. Acad. Sci. U. S. A.	AUG 1	2017	114	31
J	Sarfati, J; Saveanu, A; Young, J				Sarfati, Julie; Saveanu, Alexandru; Young, Jacques			Pituitary stalk interruption and olfactory bulbs aplasia/hypoplasia in a man with Kallmann syndrome and reversible gonadotrope and somatotrope deficiencies	ENDOCRINE			English	Editorial Material									[Sarfati, Julie; Young, Jacques] Univ Paris Sud, Fac Med Paris Sud, UMR S693, F-94276 Le Kremlin Bicetre, France; [Sarfati, Julie; Young, Jacques] Hop Bicetre, Serv Endocrinol & Malad Reprod, F-94275 Le Kremlin Bicetre, France; [Saveanu, Alexandru] Hop Conception, AP HM, Lab Biochem & Mol Biol, Marseilles, France; [Young, Jacques] INSERM, U693, F-94275 Le Kremlin Bicetre, France	Universite Paris Saclay; Universite Paris Saclay; Assistance Publique Hopitaux Paris (APHP); Hopital Universitaire Antoine-Beclere - APHP; Hopital Universitaire Bicetre - APHP; Aix-Marseille Universite; Assistance Publique-Hopitaux de Marseille; Institut National de la Sante et de la Recherche Medicale (Inserm)	Young, J (corresponding author), Hop Bicetre, Serv Endocrinol & Malad Reprod, 78 Rue Gen Leclerc, F-94275 Le Kremlin Bicetre, France.	jacques.young@bct.aphp.fr	; Young, Jacques/T-2976-2018	SAVEANU, Alexandru/0000-0001-6365-1538;					4	5	5	0	3	HUMANA PRESS INC	TOTOWA	999 RIVERVIEW DRIVE SUITE 208, TOTOWA, NJ 07512 USA	1355-008X	1559-0100		ENDOCRINE	Endocrine	AUG	2015	49	3
J	Dai, JC; Zeng, J; Tan, HX; Cai, XS; Wu, BQ				Dai, Jincheng; Zeng, Jun; Tan, Hongxi; Cai, Xiangsheng; Wu, Benqing			Novel 12 Mb interstitial deletion of chromosome 8p11.22-p21.2: a case report	BMC MEDICAL GENOMICS			English	Article						Chromosome deletion; 8p11; 22-p21; 2; Kallmann syndrome; FGFR1; Case report	SHORT ARM; SPHEROCYTOSIS; MUTATIONS; DOMINANT; LOCALIZATION; ANEMIA	Background The deletion of a short arm fragment on chromosome 8 is a rare cause of Kallmann syndrome and spherocytosis due to deletion of the FGFR1 and ANK1 genes. Case presentation This case study describes a 4-month-old child with growth and psychomotor retardation, auricle deformity, microcephaly, polydactyly, a heart abnormality, and feeding difficulties. An approximately 12.00 MB deletion wa…	[Dai, Jincheng; Wu, Benqing] Univ Chinese Acad Sci, Jinan Univ, Shenzhen Hosp, Dept Paediat, Guangzhou, Peoples R China; [Zeng, Jun; Tan, Hongxi; Cai, Xiangsheng] Univ Chinese Acad Sci, Shenzhen Hosp, Ctr Med Expt, Shenzhen, Peoples R China	Jinan University; Chinese Academy of Sciences; University of Chinese Academy of Sciences, CAS; Chinese Academy of Sciences; University of Chinese Academy of Sciences, CAS	Wu, BQ (corresponding author), Univ Chinese Acad Sci, Jinan Univ, Shenzhen Hosp, Dept Paediat, Guangzhou, Peoples R China.;Cai, XS (corresponding author), Univ Chinese Acad Sci, Shenzhen Hosp, Ctr Med Expt, Shenzhen, Peoples R China.	xiangshengcai@yeah.net; wubenqing783@126.com	; Cai, Xiangsheng/GPS-8610-2022; Dai, Jin/GVT-2414-2022	Cai, Xiangsheng/0000-0002-6353-8188;	Basic research on science and technology projects in Shenzhen [JCYJ20180507183428877, JCYJ20180504165657443]	Basic research on science and technology projects in Shenzhen	This study is supported by Basic research on science and technology projects in Shenzhen (No. JCYJ20180507183428877, JCYJ20180504165657443). The funding body had no role in the study's design, collection, analysis, and interpretation of data or writing of the manuscript.		15	1	1	0	4	BMC	LONDON	CAMPUS, 4 CRINAN ST, LONDON N1 9XW, ENGLAND		1755-8794		BMC MED GENOMICS	BMC Med. Genomics	JUN 6	2022	15	1
J	Berenbaum, T; Ackerman, K; Delhaye, M				Berenbaum, Tara; Ackerman, Kristell; Delhaye, Marie			When anorexia nervosa symptoms mask Kallmann syndrome	EATING AND WEIGHT DISORDERS-STUDIES ON ANOREXIA BULIMIA AND OBESITY			English	Article						Anorexia nervosa; Kallmann syndrome; Case report		Background Although anorexia nervosa might delay puberty, a structured assessment at its onset remains crucial in excluding congenital delayed puberty diseases. Case presentation During the follow-up of a 15-year-old girl suffering from anorexia nervosa, a change of treatment has led to a thorough medical history revealing the absence of the olfactory bulb. Kallmann syndrome diagnosis was made on…	[Berenbaum, Tara; Ackerman, Kristell; Delhaye, Marie] Univ Libre Bruxelles, Hop Erasme, Child Psychiat Dept, Route Lennik 808, B-1070 Brussels, Belgium	Universite Libre de Bruxelles	Berenbaum, T (corresponding author), Univ Libre Bruxelles, Hop Erasme, Child Psychiat Dept, Route Lennik 808, B-1070 Brussels, Belgium.	tara.berenbaum@erasme.ulb.ac.be							10	0	0	1	5	SPRINGER	NEW YORK	ONE NEW YORK PLAZA, SUITE 4600, NEW YORK, NY, UNITED STATES	1124-4909	1590-1262		EAT WEIGHT DISORD-ST	Eat. Weight Disord.-Stud. Anorex.	JUN	2022	27	5
J	Zhang, ZF; Sun, XL; Wang, CY; Wang, GB; Zhao, B				Zhang, Zengfang; Sun, Xiaolin; Wang, Cuiyan; Wang, Guangbin; Zhao, Bin			Magnetic Resonance Imaging Findings in Kallmann Syndrome: 14 Cases and Review of the Literature	JOURNAL OF COMPUTER ASSISTED TOMOGRAPHY			English	Review						Kallmann syndrome; magnetic resonance imaging; olfactory bulb	GONADOTROPIN-RELEASING-HORMONE; OLFACTORY-BULB VOLUME; HYPOGONADOTROPIC HYPOGONADISM; MR EVALUATION; DEFICIENCY; PHENOTYPE; INSIGHTS	Purpose: We sought to characterize the magnetic resonance imaging (MRI) findings in patients with Kallmann syndrome (KS). Materials and Methods: Fourteen patients with KS and a comparison group of 20 matched people with normal MRI were analyzed with optimized voxel-based morphometry. Coronal T1- and T2-weighted images from the anterior margin of the frontal sinus to the hypothalamus were obtained…	[Zhang, Zengfang; Wang, Cuiyan; Wang, Guangbin; Zhao, Bin] Shandong Univ, Shandong Med Imaging Res Inst, Jinan 250100, Peoples R China; [Sun, Xiaolin] Qingdao Univ, Coll Med, Qingdao 266071, Peoples R China	Shandong University; Qingdao University	Wang, CY (corresponding author), Shandong Med Imaging Res Inst, 324 Jingwu Rd, Jinan 250021, Peoples R China.	wangcy_zhang@163.com	Sun, Xiaolin/HNS-6622-2023						30	14	17	0	7	LIPPINCOTT WILLIAMS & WILKINS	PHILADELPHIA	TWO COMMERCE SQ, 2001 MARKET ST, PHILADELPHIA, PA 19103 USA	0363-8715	1532-3145		J COMPUT ASSIST TOMO	J. Comput. Assist. Tomogr.	JAN-FEB	2016	40	1
J	Chen, DN; Ma, YT; Liu, H; Zhou, QY; Li, JD				Chen, Dan-Na; Ma, Yan-Tao; Liu, Huadie; Zhou, Qun-Yong; Li, Jia-Da			Functional Rescue of Kallmann Syndrome-associated Prokineticin Receptor 2 (PKR2) Mutants Deficient in Trafficking	JOURNAL OF BIOLOGICAL CHEMISTRY			English	Article						G Protein-coupled Receptor (GPCR); Molecular Chaperone; Protein Misfolding; Signal Transduction; Trafficking; PKR2; Kallmann Syndrome	PHARMACOLOGICAL CHAPERONES; QUALITY-CONTROL; INTRACELLULAR LOOP; COMPLEX GENETICS; OLFACTORY-BULB; PROTEIN; MUTATIONS; PROKR2; EXPRESSION; TRANSPORT	Mutations in the G protein-coupled prokineticin receptor 2 (PKR2) are known to cause Kallmann syndrome and idiopathic hypogonadotropic hypogonadism manifesting with delayed puberty and infertility. Some of the mutant receptors are not routed to the cell surface; instead, they are trapped in the cellular secretory pathway. The cell-permeant agonists/antagonists have been used to rescue some membra…	[Chen, Dan-Na; Ma, Yan-Tao; Liu, Huadie; Li, Jia-Da] Cent S Univ, State Key Lab Med Genet, Changsha 410078, Hunan, Peoples R China; [Chen, Dan-Na] Changsha Med Univ, Dept Basic Med Sci, Changsha 410219, Hunan, Peoples R China; [Li, Jia-Da] Hubei Univ Sci & Technol, Dept Pharmacol, Xianning 437100, Hubei, Peoples R China; [Zhou, Qun-Yong] Univ Calif Irvine, Dept Pharmacol, Irvine, CA 92697 USA	Central South University; Changsha Medical University; Hubei University of Science & Technology; University of California System; University of California Irvine	Li, JD (corresponding author), Cent S Univ, State Key Lab Med Genet, 110 Xiangya St, Changsha 410078, Hunan, Peoples R China.	lijiada@sklmg.edu.cn		Li, Jia-Da/0000-0002-4236-3518	National Basic Research Program of China [2012CB517904]; National Natural Science Foundation of China [31371187, 30970958, 81070481]; Graduate Research and Innovation Projects of Hunan Province [CX2013B090]; Fundamental Research Fund for the Central Universities of Central South University [2013zzts270]; Ministry of Education of China; Lotus Scholar Professorship Funds from Hunan Province Governm…	National Basic Research Program of China(National Basic Research Program of China); National Natural Science Foundation of China(National Natural Science Foundation of China (NSFC)); Graduate Research and Innovation Projects of Hunan Province; Fundamental Research Fund for the Central Universities of Central South University; Ministry of Education of China(Ministry of Education of the People's Re…	This work was supported by National Basic Research Program of China Grant 2012CB517904, National Natural Science Foundation of China Grants 31371187, 30970958, and 81070481, Graduate Research and Innovation Projects of Hunan Province Grant CX2013B090, Fundamental Research Fund for the Central Universities of Central South University Grant 2013zzts270, grants from the Ministry of Education of Chin…		46	18	20	0	12	AMER SOC BIOCHEMISTRY MOLECULAR BIOLOGY INC	BETHESDA	9650 ROCKVILLE PIKE, BETHESDA, MD 20814-3996 USA		1083-351X		J BIOL CHEM	J. Biol. Chem.	MAY 30	2014	289	22
J	Bonomi, M; Cappa, M; Cariboni, A; Di Schiavi, E; Fabbri, A; Ferlin, A; Foresta, C; Ghizzoni, L; Jannini, EE; Krausz, C; Loche, S; Lombardo, F; Maggi, M; Maggi, R; Maghnie, M; Mancini, A; Merlo, G; Panzica, G; Radetti, G; Russo, G; Simoni, M; Sinisi, AA; Persani, L				Bonomi, Marco; Cappa, Marco; Cariboni, Anna; Di Schiavi, Elia; Fabbri, Andrea; Ferlin, Alberto; Foresta, Carlo; Ghizzoni, Lucia; Jannini, Emmanu-Ele; Krausz, Csilla; Loche, Sandro; Lombardo, Francesco; Maggi, Mario; Maggi, Roberto; Maghnie, Mohamad; Mancini, Antonio; Merlo, Giorgio; Panzica, Giancarlo; Radetti, Giorgio; Russo, Gianni; Simoni, Manuela; Sinisi, Antonio Agostino; Persani, Luca		Network Ipogonadismo Centrale NICe; SIE; SIAMS; SIEDP	Kallmann's syndrome and normosmic isolated hypogonadotropic hypogonadism: two largely overlapping manifestations of one rare disorder	JOURNAL OF ENDOCRINOLOGICAL INVESTIGATION			English	Letter									[Bonomi, Marco; Persani, Luca] Ist Auxol Italiano, Milan, Italy; [Cappa, Marco] Bambino Gesu Pediat Hosp, Rome, Italy; [Cariboni, Anna; Maggi, Roberto; Persani, Luca] Univ Milan, Milan, Italy; [Di Schiavi, Elia] Italian Res Council, Naples, Italy; [Fabbri, Andrea] Univ Tor Vergata, Rome, Italy; [Ferlin, Alberto; Foresta, Carlo] Univ Padua, Padua, Italy; [Ghizzoni, Lucia; Radetti, Giorgio] Univ Tu…	IRCCS Istituto Auxologico Italiano; IRCCS Bambino Gesu; University of Milan; University of Rome Tor Vergata; University of Padua; University of Turin; University of L'Aquila; University of Florence; Sapienza University Rome; University of Genoa; Catholic University of the Sacred Heart; IRCCS Policlinico Gemelli; Vita-Salute San Raffaele University; IRCCS Ospedale San Raffaele; University of Milan…	Persani, L (corresponding author), Network Ipogonadismo Cent, Milan, Italy.	luca.persani@unimi.it	; Ferlin, Alberto/AAO-3541-2020; Panzica, Giancarlo/C-2685-2008; Bonomi, Marco/A-3285-2009; Maggi, Roberto/F-3747-2010; Maggi, Mario/AAB-8284-2019; Maghnie, Marwa/AAE-5311-2022; Di Schiavi, Elia/B-8046-2015; Persani, Luca/B-6543-2008; Loche, Sandro/JPL-0267-2023; Cariboni, Anna/K-7304-2016; Simoni, Manuela/A-9600-2013	Lombardo, Francesco/0000-0002-6943-2966; Ferlin, Alberto/0000-0001-5817-8141; Panzica, Giancarlo/0000-0002-9302-4647; CAPPA, MARCO/0000-0001-5647-7519; Bonomi, Marco/0000-0001-5454-6074; Maggi, Roberto/0000-0002-2733-513X; Di Schiavi, Elia/0000-0002-8179-6666; Persani, Luca/0000-0003-2068-9581; MAGHNIE, Mohamad/0000-0002-7183-5238; Cariboni, Anna/0000-0001-8630-8361; Jannini, Emmanuele A./0000-00…					3	10	11	0	15	SPRINGER	NEW YORK	233 SPRING ST, NEW YORK, NY 10013 USA	1720-8386			J ENDOCRINOL INVEST	J. Endocrinol. Invest.	MAY	2014	37	5
J	Topaloglu, AK; Kotan, LD				Topaloglu, Ali Kemal; Kotan, Leman Damla			Molecular causes of hypogonadotropic hypogonadism	CURRENT OPINION IN OBSTETRICS & GYNECOLOGY			English	Article						idiopathic hypogonadotropic hypogonadism; Kallmann syndrome; kisspeptin; neurokinin B; puberty	GONADOTROPIN-RELEASING-HORMONE; OF-FUNCTION MUTATIONS; KALLMANN-SYNDROME; NEUROKININ-B; ARCUATE NUCLEUS; MORPHOLOGIC EVIDENCE; KISSPEPTIN NEURONS; MISSENSE MUTATION; OLFACTORY-BULB; GNRH RECEPTOR	Purpose of review What controls puberty remains largely unknown and current gene mutations account for only about one-third of the apparently genetic cases of idiopathic hypogonadotropic hypogonadism. Lately important developments have occurred in this field. Recent findings Substantial variation in clinical expression, from complete anosmia and hypogonadotropic hypogonadism to delayed puberty an…	[Topaloglu, Ali Kemal] Cukurova Univ, Fac Med, Dept Pediat Endocrinol, TR-01330 Adana, Turkey; [Topaloglu, Ali Kemal; Kotan, Leman Damla] Cukurova Univ, Inst Sci, Dept Biotechnol, TR-01330 Adana, Turkey	Cukurova University; Cukurova University	Topaloglu, AK (corresponding author), Cukurova Univ, Fac Med, Dept Pediat Endocrinol, TR-01330 Adana, Turkey.	ktopaloglu@cu.edu.tr	TOPALOGLU, ALI/O-1408-2015; Kotan, Leman Damla/A-2474-2015	Kotan, Leman Damla/0000-0001-6176-8986					75	24	27	0	2	LIPPINCOTT WILLIAMS & WILKINS	PHILADELPHIA	TWO COMMERCE SQ, 2001 MARKET ST, PHILADELPHIA, PA 19103 USA	1040-872X	1473-656X		CURR OPIN OBSTET GYN	Curr. Opin. Obstet. Gynecol.	AUG	2010	22	4
J	Martinez-Mayer, J; Perez-Millan, MI				Martinez-Mayer, Julian; Perez-Millan, Maria Ines			Phenotypic and genotypic landscape of PROKR2 in neuroendocrine disorders	FRONTIERS IN ENDOCRINOLOGY			English	Review						kallmann syndrome; hypogonadotropic hypogonadism; genetic diagnosis; pituitary; functional assay	PROKINETICIN RECEPTOR 2; GENES-ENCODING PROKINETICIN-2; KALLMANN-SYNDROME; INTRACELLULAR LOOP; HORMONE DEFICIENCY; OLFACTORY-BULB; CHINESE MALES; MICE LACKING; MUTATIONS; HYPOPITUITARISM	Prokineticin receptor 2 (PROKR2) encodes for a G-protein-coupled receptor that can bind PROK1 and PROK2. Mice lacking Prokr2 have been shown to present abnormal olfactory bulb formation as well as defects in GnRH neuron migration. Patients carrying mutations in PROKR2 typically present hypogonadotropic hypogonadism, anosmia/hyposmia or Kallmann Syndrome. More recently variants in PROKR2 have been…	[Martinez-Mayer, Julian; Perez-Millan, Maria Ines] Univ Buenos Aires, Fac Ciencias Exactas & Nat, Dept Fisiol, Inst Biociencia Biotecnol & Biol Traslac iB3, Buenos Aires, Argentina	University of Buenos Aires	Perez-Millan, MI (corresponding author), Univ Buenos Aires, Fac Ciencias Exactas & Nat, Dept Fisiol, Inst Biociencia Biotecnol & Biol Traslac iB3, Buenos Aires, Argentina.	mipmillan@gmail.com		Martinez Mayer, Julian/0000-0003-3696-7291; Perez Millan, Maria/0000-0002-0486-109X	[PICT 2018 4239]		Funding PICT 2018 4239 to MIPM.		64	4	4	2	10	FRONTIERS MEDIA SA	LAUSANNE	AVENUE DU TRIBUNAL FEDERAL 34, LAUSANNE, CH-1015, SWITZERLAND	1664-2392			FRONT ENDOCRINOL	Front. Endocrinol.	FEB 8	2023	14
J	Ji, W; Zhang, LY; Li, FC; Wang, Y; He, W; Yin, QQ; Liao, ZH				Ji, Wen; Zhang, Lu-Yao; Li, Fu-Cheng; Wang, Yu; He, Wei; Yin, Qi-Qi; Liao, Zhi-Hong			Genetic sequencing of a patient with Kallmann syndrome plus 5α-reductase type 2 deficiency	ASIAN JOURNAL OF ANDROLOGY			English	Letter							SECRETING NEUROBLASTS; SRD5A2 GENE; CRYPTORCHIDISM		[Ji, Wen; Zhang, Lu-Yao; Wang, Yu; He, Wei; Yin, Qi-Qi; Liao, Zhi-Hong] Sun Yat Sen Univ, Affiliated Hosp 1, Dept Endocrinol, Guangzhou 510080, Guangdong, Peoples R China; [Li, Fu-Cheng] Sun Yat Sen Univ, Zhongshan Sch Med, Dept Med Genet, Genome Res Ctr, Guangzhou 510080, Guangdong, Peoples R China	Sun Yat Sen University; Sun Yat Sen University	Liao, ZH (corresponding author), Sun Yat Sen Univ, Affiliated Hosp 1, Dept Endocrinol, Guangzhou 510080, Guangdong, Peoples R China.	liaozhh@mail.sysu.edu.cn	Liao, Zhihong/O-5920-2018; zhang, junfeng/JHT-7871-2023; li, fucheng/IVV-6501-2023; JI, WENJIE/H-1274-2015		natural science foundation of Guangdong province (China) [S2013010016003]	natural science foundation of Guangdong province (China)(National Natural Science Foundation of Guangdong Province)	This work was supported by the natural science foundation of Guangdong province (China, S2013010016003).		10	1	1	0	1	MEDKNOW PUBLICATIONS & MEDIA PVT LTD	MUMBAI	B-9, KANARA BUSINESS CENTRE, OFF LINK RD, GHAKTOPAR-E, MUMBAI, 400075, INDIA	1008-682X	1745-7262		ASIAN J ANDROL	Asian J. Androl.	MAY-JUN	2017	19	3
J	Vaaralahti, K; Tommiska, J; Tillmann, V; Liivak, N; Känsäkoski, J; Laitinen, EM; Raivio, T				Vaaralahti, Kirsi; Tommiska, Johanna; Tillmann, Vallo; Liivak, Natalia; Kansakoski, Johanna; Laitinen, Eeva-Maria; Raivio, Taneli			De novo SOX10 nonsense mutation in a patient with Kallmann syndrome and hearing loss	PEDIATRIC RESEARCH			English	Article							WAARDENBURG-HIRSCHSPRUNG-DISEASE; SOX10 MUTATIONS; PHENOTYPES; MECHANISM; CHD7		[Vaaralahti, Kirsi; Tommiska, Johanna; Kansakoski, Johanna; Laitinen, Eeva-Maria; Raivio, Taneli] Univ Helsinki, Inst Biomed Physiol, Helsinki, Finland; [Tommiska, Johanna; Laitinen, Eeva-Maria; Raivio, Taneli] HUCH, Childrens Hosp, Helsinki, Finland; [Tillmann, Vallo] Univ Tartu, Dept Pediat, EE-50090 Tartu, Estonia; [Tillmann, Vallo] Tartu Univ Hosp, Childrens Clin, Tartu, Estonia; [Liivak, Nat…	University of Helsinki; University of Tartu	Vaaralahti, K (corresponding author), Univ Helsinki, Inst Biomed Physiol, Helsinki, Finland.	taneli.raivio@helsinki.fi	; Tillmann, Vallo/G-8118-2012	Tommiska, Johanna/0000-0001-7958-8262; Tillmann, Vallo/0000-0002-5279-4493; Raivio, Taneli/0000-0001-5385-434X	Academy of Finland; Finnish Foundation for Pediatric Research; Helsinki University Central Hospital Research Funds (EVO); Emil Aaltonen Foundation; Sigrid Juselius Foundation	Academy of Finland(Research Council of Finland); Finnish Foundation for Pediatric Research; Helsinki University Central Hospital Research Funds (EVO); Emil Aaltonen Foundation; Sigrid Juselius Foundation(Sigrid Juselius Foundation)	This work was supported by the Academy of Finland, the Finnish Foundation for Pediatric Research, the Helsinki University Central Hospital Research Funds (EVO), Emil Aaltonen Foundation, and the Sigrid Juselius Foundation.		15	24	26	0	6	NATURE PUBLISHING GROUP	NEW YORK	75 VARICK ST, 9TH FLR, NEW YORK, NY 10013-1917 USA	0031-3998	1530-0447		PEDIATR RES	Pediatr. Res.	JUL	2014	76	1
J	Bosley, ME; Lee, LV; Jett, MP; Quaynor, SD; Falk, IN; Chorich, LP; Kim, HG; Cameron, RS; Choi, JH; Layman, LC				Bosley, M. E.; Lee, L. V.; Jett, M. P.; Quaynor, S. D.; Falk, I. N.; Chorich, L. P.; Kim, H. G.; Cameron, R. S.; Choi, J. H.; Layman, L. C.			Targeted Next Generation DNA Sequencing Identifies New Candidate Genes in Kallmann Syndrome and Hypogonadotropic Hypogonadism	REPRODUCTIVE SCIENCES			English	Meeting Abstract	61st Annual Scientific Meeting of the Society-for-Gynecologic-Investigation (SGI)	MAR 26-29, 2014	Florence, ITALY	Soc Gynecol Invest					[Bosley, M. E.; Lee, L. V.; Jett, M. P.; Quaynor, S. D.; Falk, I. N.; Chorich, L. P.; Kim, H. G.; Layman, L. C.] Georgia Regents Univ, IMMAG, Dept OB GYN, Sect Reprod Endocrinol Infertil Genet, Augusta, GA USA; [Cameron, R. S.] Georgia Regents Univ, Dept Med, Augusta, GA USA; [Choi, J. H.] Georgia Regents Univ, Ctr Canc, Dept Biostat, Augusta, GA USA	University System of Georgia; Augusta University; University System of Georgia; Augusta University; University System of Georgia; Augusta University									0	0	0	0	2	SAGE PUBLICATIONS INC	THOUSAND OAKS	2455 TELLER RD, THOUSAND OAKS, CA 91320 USA	1933-7191	1933-7205		REPROD SCI	Reprod. Sci.	MAR	2014	21	3
J	Brito, LC; Keselman, A; Villegas, F; Scaglia, P; Azcoiti, ME; Castro, S; Sanguineti, N; Izquierdo, A; Maier, M; Bergadá, I; Arberas, C; Rey, RA; Ropelato, MG				Brito, Lourdes Correa; Keselman, Ana; Villegas, Florencia; Scaglia, Paula; Azcoiti, Maria Esnaola; Castro, Sebastian; Sanguineti, Nora; Izquierdo, Agustin; Maier, Marianela; Bergada, Ignacio; Arberas, Claudia; Rey, Rodolfo A.; Ropelato, Maria Gabriela			Case report: Novel SIN3A loss-of-function variant as causative for hypogonadotropic hypogonadism in Witteveen-Kolk syndrome	FRONTIERS IN GENETICS			English	Article						hypogonadotropic hypogonadism; Kallmann syndrome; SIN3A gene; Witteveen-Kolk syndrome; whole-exome sequencing; case report	JOINT CONSENSUS RECOMMENDATION; MEDICAL GENETICS; AMERICAN-COLLEGE; PUBERTAL CHANGES; GENOMICS; GIRLS; BOYS; STANDARDS; HORMONE; PATTERN	Pubertal delay can be due to hypogonadotropic hypogonadism (HH), which may occur in association with anosmia or hyposmia and is known as Kallmann syndrome (OMIM #308700). Recently, hypogonadotropic hypogonadism has been suggested to overlap with Witteveen-Kolk syndrome (WITKOS, OMIM #613406) associated with 15q24 microdeletions encompassing SIN3A. Whether hypogonadotropic hypogonadism is due to h…	[Brito, Lourdes Correa; Keselman, Ana; Scaglia, Paula; Azcoiti, Maria Esnaola; Castro, Sebastian; Sanguineti, Nora; Izquierdo, Agustin; Bergada, Ignacio; Rey, Rodolfo A.; Ropelato, Maria Gabriela] Hosp Ninos Dr Ricardo Gutierrez, Ctr Invest Endocrinol Dr Cesar Bergada CEDIE, Div Endocrinol, CONICET FEI, Buenos Aires, Argentina; [Villegas, Florencia; Maier, Marianela; Arberas, Claudia] Hosp Ninos …	Hospital de Ninos Doctor Ricardo Gutierrez; University of Buenos Aires; University of Buenos Aires Hospital; University of Buenos Aires; University of Buenos Aires Hospital; Hospital de Ninos Doctor Ricardo Gutierrez; Hospital de Ninos Doctor Ricardo Gutierrez; University of Buenos Aires; University of Buenos Aires Hospital; University of Buenos Aires	Ropelato, MG (corresponding author), Hosp Ninos Dr Ricardo Gutierrez, Ctr Invest Endocrinol Dr Cesar Bergada CEDIE, Div Endocrinol, CONICET FEI, Buenos Aires, Argentina.;Ropelato, MG (corresponding author), Hosp Ninos Dr Ricardo Gutierrez, Unidad Med Traslac, Buenos Aires, Argentina.	gropelato@cedie.org.ar	; Castro, Sebastian/KRQ-4008-2024; Rey, Rodolfo/E-5552-2012	Correa Brito, Lourdes/0000-0002-1583-1988;	Fondo Argentino Sectorial10.13039/501100014252	Fondo Argentino Sectorial10.13039/501100014252	The authors thank Solange Rosenbrock Lambois for her skillful assistance with study coordination and Rodolfo De Bellis for technical assistance.		27	1	1	0	0	FRONTIERS MEDIA SA	LAUSANNE	AVENUE DU TRIBUNAL FEDERAL 34, LAUSANNE, CH-1015, SWITZERLAND		1664-8021		FRONT GENET	Front. Genet.	MAR 11	2024	15
J	El Balouly, K; Herácek, J; Snajderova, M; Zemkova, D; Zatura, F; Urban, M				El Balouly, K.; Heracek, J.; Snajderova, M.; Zemkova, D.; Zatura, F.; Urban, M.			Transrectal ultrasonography of prostate, serum levels of PSA and testosterone and long term hormonal substitution therapy in patients with Kallmann syndrome	EUROPEAN UROLOGY SUPPLEMENTS			English	Meeting Abstract									[El Balouly, K.] 1charles Univ Prague, Fac Med 3, Dept Urol, Prague, Czech Republic; [Heracek, J.; Urban, M.] Charles Univ Prague, Fac Med 3, Dept Urol, Prague, Czech Republic; [Snajderova, M.; Zemkova, D.] Charles Univ Prague, Fac Med 2, Dept Paediat, Prague, Czech Republic; [Zatura, F.] Palacky Univ, Dept Urol, CR-77147 Olomouc, Czech Republic	Charles University Prague; Charles University Prague; Motol University Hospital; Charles University Prague; Palacky University Olomouc			Heracek, Jiri/K-4312-2012	Heracek, Jiri/0000-0002-7466-7532					0	0	0	0	1	ELSEVIER SCIENCE BV	AMSTERDAM	PO BOX 211, 1000 AE AMSTERDAM, NETHERLANDS	1569-9056			EUR UROL SUPPL	Eur. Urol. Suppl.	SEP	2009	8	8
J	Kuremtsu, Y; Okamoto, S; Reza, MS; Uejima, M; Matsuo, T; Okamoto, K; Fukui, H				Kuremtsu, Yukako; Okamoto, Shingo; Reza, Muhammad Selim; Uejima, Masakazu; Matsuo, Takeshi; Okamoto, Kazumi; Fukui, Hiroshi			Comparison of masculinity in patients with hypogonadotropic-hypogonadism in Kallmann syndrome and patients with pituitaray stalk transection	HORMONE RESEARCH			English	Meeting Abstract									[Kuremtsu, Yukako; Reza, Muhammad Selim; Uejima, Masakazu; Matsuo, Takeshi; Fukui, Hiroshi] Nara Med Univ, Dept Endocrinol & Metab, Nara, Japan; [Okamoto, Shingo; Okamoto, Kazumi] Okamoto Internal Med & Pediat, Nara, Japan	Nara Medical University				Fukui, Hiroshi/0000-0003-1832-7338					0	0	0	0	0	KARGER	BASEL	ALLSCHWILERSTRASSE 10, CH-4009 BASEL, SWITZERLAND	0301-0163			HORM RES	Horm. Res.		2009	72
J	Meczekalski, B; Podfigurna-Stopa, A; Smolarczyk, R; Katulski, K; Genazzani, AR				Meczekalski, Blazej; Podfigurna-Stopa, Agnieszka; Smolarczyk, Roman; Katulski, Krzysztof; Genazzani, Andrea R.			Kallmann syndrome in women: from genes to diagnosis and treatment	GYNECOLOGICAL ENDOCRINOLOGY			English	Article						Amenorrhea; gonadotropin-releasing hormone; hypogonadotropic hypogonadism; Kallmann syndrome; smell	GONADOTROPIN-RELEASING-HORMONE; IDIOPATHIC HYPOGONADOTROPIC HYPOGONADISM; GROWTH-FACTOR; PROKINETICIN-2 GENE; CHARGE-SYNDROME; MUTATIONS; DEFICIENCY; PROTEIN; SYSTEM; KAL1	Kallmann syndrome (KS) can be characterized as genetic disorder marked by hypogonadotropic hypogonadism and anosmia. Franz Jozef Kallmann was the first who described this disease in 1944. He suggested, that this disease has hereditary background. At present, six genes are regarded as causal genes of KS. These genes can be listed in chronological order: KAL1, FGFR1, FGF8, CHD7, PROKR2 and PROK2. T…	[Meczekalski, Blazej; Podfigurna-Stopa, Agnieszka; Katulski, Krzysztof] Poznan Univ Med Sci, Dept Gynecol Endocrinol, PL-60535 Poznan, Poland; [Smolarczyk, Roman] Warsaw Med Univ, Dept Obstet & Gynecol 2, Warsaw, Poland; [Genazzani, Andrea R.] Univ Pisa, Dept Reprod Med & Child Dev, Div Obstet & Gynecol, Pisa, Italy	Poznan University of Medical Sciences; Medical University of Warsaw; University of Pisa	Meczekalski, B (corresponding author), Poznan Univ Med Sci, Dept Gynecol Endocrinol, Polna 33, PL-60535 Poznan, Poland.	blazejmeczekalski@yahoo.com							51	27	32	0	31	INFORMA HEALTHCARE	NEW YORK	52 VANDERBILT AVE, NEW YORK, NY 10017 USA	0951-3590			GYNECOL ENDOCRINOL	Gynecol. Endocrinol.	APR	2013	29	4
J	Dodé, C; Hardelin, JP				Dode, Catherine; Hardelin, Jean-Pierre			Kallmann syndrome	EUROPEAN JOURNAL OF HUMAN GENETICS			English	Article						Kallmann syndrome; KAL1; FGFR1; FGF8; PROKR2; PROK2	IDIOPATHIC HYPOGONADOTROPIC HYPOGONADISM; GONADOTROPIN-RELEASING-HORMONE; UNILATERAL RENAL APLASIA; RECEPTOR 1 FGFR1; CHARGE-SYNDROME; X-CHROMOSOME; FIBROBLAST-GROWTH-FACTOR-RECEPTOR-1 GENE; REPRODUCTIVE PHENOTYPES; PROKINETICIN-2 GENE; DELAYED PUBERTY	The Kallmann syndrome (KS) combines hypogonadotropic hypogonadism (HH) with anosmia. This is a clinically and genetically heterogeneous disease. KAL1, encoding the extracellular glycoprotein anosmin-1, is responsible for the X chromosome-linked recessive form of the disease. Mutations in FGFR1 or FGF8, encoding fibroblast growth factor receptor-1 and fibroblast growth factor-8, respectively, unde…	[Dode, Catherine] Inst Cochin, Dept Genet & Dev, F-75014 Paris, France; [Hardelin, Jean-Pierre] Inst Pasteur, INSERM, Dept Neurosci, U587, F-75724 Paris, France	Institut National de la Sante et de la Recherche Medicale (Inserm); Universite Paris Cite; Institut National de la Sante et de la Recherche Medicale (Inserm); Pasteur Network; Universite Paris Cite; Institut Pasteur Paris	Dodé, C (corresponding author), Inst Cochin, Dept Genet & Dev, 24 Rue Faubourg St Jacques, F-75014 Paris, France.	catherine.dode@inserm.fr; jean-pierre.hardelin@pasteur.fr							81	169	185	0	11	NATURE PUBLISHING GROUP	LONDON	MACMILLAN BUILDING, 4 CRINAN ST, LONDON N1 9XW, ENGLAND	1018-4813	1476-5438		EUR J HUM GENET	Eur. J. Hum. Genet.	FEB	2009	17	2
J	Layman, LC				Layman, Lawrence C.			Clinical Genetic Testing for Kallmann Syndrome	JOURNAL OF CLINICAL ENDOCRINOLOGY & METABOLISM			English	Editorial Material							IDIOPATHIC HYPOGONADOTROPIC HYPOGONADISM; OF-FUNCTION MUTATIONS; DIGENIC MUTATIONS; HORMONE RECEPTOR; CANDIDATE GENE; MOLECULES; ADHESION; PROTEIN; FAMILY		Georgia Regents Univ, Med Coll Georgia,Neurosci Program, Sect Reprod Endocrinol Infertil & Genet, Dept Obstet & Gynecol,Inst Mol Med & Genet, Augusta, GA 30912 USA	University System of Georgia; Augusta University	Layman, LC (corresponding author), Georgia Regents Univ, Med Coll Georgia,Neurosci Program, Sect Reprod Endocrinol Infertil & Genet, Dept Obstet & Gynecol,Inst Mol Med & Genet, 1120 15th St, Augusta, GA 30912 USA.	lalayman@gru.edu			NICHD NIH HHS [R29 HD033004, R01 HD033004, HD033004] Funding Source: Medline	NICHD NIH HHS(United States Department of Health & Human ServicesNational Institutes of Health (NIH) - USANIH Eunice Kennedy Shriver National Institute of Child Health & Human Development (NICHD))			19	24	25	0	5	ENDOCRINE SOC	CHEVY CHASE	8401 CONNECTICUT AVE, SUITE 900, CHEVY CHASE, MD 20815-5817 USA	0021-972X			J CLIN ENDOCR METAB	J. Clin. Endocrinol. Metab.	MAY	2013	98	5
J	Stamou, MI; Varnavas, P; Kentrou, M; Adamidou, F; Voutetakis, A; Jing, J; Plummer, L; Koika, V; Georgopoulos, NA				Stamou, M. I.; Varnavas, P.; Kentrou, M.; Adamidou, F.; Voutetakis, A.; Jing, J.; Plummer, L.; Koika, V.; Georgopoulos, N. A.			Isolated GNRH deficiency: genotypic and phenotypic characteristics of the genetically heterogeneous Greek population	EUROPEAN JOURNAL OF ENDOCRINOLOGY			English	Article							CONGENITAL HYPOGONADOTROPIC HYPOGONADISM; KALLMANN-SYNDROME; MOLECULAR-GENETICS; MUTATIONS; RECEPTOR; SPECTRUM; GENES		[Stamou, M. I.; Jing, J.; Plummer, L.] Massachusetts Gen Hosp, Harvard Reprod Sci Ctr, Boston, MA USA; [Stamou, M. I.; Jing, J.; Plummer, L.] Massachusetts Gen Hosp, Reprod Endocrine Unit, Dept Med, Boston, MA USA; [Stamou, M. I.; Varnavas, P.; Kentrou, M.; Koika, V.; Georgopoulos, N. A.] Univ Patras, Sch Med, Univ Hosp, Dept Obstet & Gynecol,Div Reprod Endocrinol, GR-26110 Patras, Greece; [Adami…	Harvard University; Harvard University Medical Affiliates; Massachusetts General Hospital; Harvard University; Harvard University Medical Affiliates; Massachusetts General Hospital; University of Patras; National & Kapodistrian University of Athens	Georgopoulos, NA (corresponding author), Univ Patras, Sch Med, Univ Hosp, Dept Obstet & Gynecol,Div Reprod Endocrinol, GR-26110 Patras, Greece.	neoklisg@hol.gr	Stamou, Maria/AAC-1358-2022		Alexander S Onasis Foundation	Alexander S Onasis Foundation	Dr Maria I Stamou would like to thank the Alexander S Onasis Foundation for the support of her research training.		33	10	10	0	2	OXFORD UNIV PRESS	OXFORD	GREAT CLARENDON ST, OXFORD OX2 6DP, ENGLAND	0804-4643	1479-683X		EUR J ENDOCRINOL	Eur. J. Endocrinol.	MAR	2017	176	3
J	Aoyama, K; Mizuno, H; Tanaka, T; Togawa, T; Negishi, Y; Ohashi, K; Hori, I; Izawa, M; Hamajima, T; Saitoh, S				Aoyama, Kohei; Mizuno, Haruo; Tanaka, Tatsushi; Togawa, Takao; Negishi, Yutaka; Ohashi, Kei; Hori, Ikumi; Izawa, Masako; Hamajima, Takashi; Saitoh, Shinji			Molecular genetic and clinical delineation of 22 patients with congenital hypogonadotropic hypogonadism	JOURNAL OF PEDIATRIC ENDOCRINOLOGY & METABOLISM			English	Article						hypogonadotropic hypogonadism; Kallmann syndrome; CHD7; ANOS1; FGFR1	KALLMANN-SYNDROME; MUTATIONS; KAL1; PREVALENCE; MISSENSE	Background: Congenital hypogonadotropic hypogonadism (CHH) is classified as Kallmann syndrome (KS) with anosmia/hyposmia or normosmic (n) CHH. Here, we investigated the genetic causes and phenotype-genotype correlations in Japanese patients with CHH. Methods: We enrolled 22 Japanese patients with CHH from 21 families (18 patients with KS and 4 with nCHH) and analyzed 27 genes implicated in CHH by…	[Mizuno, Haruo] Nagoya City Univ, Dept Pediat & Neonatol, Grad Sch Med Sci, Mizuho Ku, 1 Kawasumi,Mizuho Cho, Nagoya, Aichi 4678601, Japan; [Aoyama, Kohei; Tanaka, Tatsushi; Togawa, Takao; Negishi, Yutaka; Ohashi, Kei; Hori, Ikumi; Saitoh, Shinji] Nagoya City Univ, Grad Sch Med Sci, Dept Pediat & Neonatol, Nagoya, Aichi, Japan; [Izawa, Masako; Hamajima, Takashi] Aichi Childrens Hlth & Med Ctr, De…	Nagoya City University; Nagoya City University	Mizuno, H (corresponding author), Nagoya City Univ, Dept Pediat & Neonatol, Grad Sch Med Sci, Mizuho Ku, 1 Kawasumi,Mizuho Cho, Nagoya, Aichi 4678601, Japan.	hamizuno@med.nagoya-cu.ac.jp	Aoyama, Kohei/LWZ-8328-2024; Saitoh, Shinji/AFT-1159-2022; Ohashi, Kei/KTI-5736-2024; Togawa, Takao/AGJ-1411-2022	Negishi, Yutaka/0000-0002-7392-1287; Hori, Ikumi/0000-0003-4481-0673; Saitoh, Shinji/0000-0001-6911-3351; Ohashi, Kei/0000-0001-6910-3591; Aoyama, Kohei/0000-0003-3939-2972;	Grants-in-Aid for Scientific Research [15K09627] Funding Source: KAKEN	Grants-in-Aid for Scientific Research(Ministry of Education, Culture, Sports, Science and Technology, Japan (MEXT)Japan Society for the Promotion of ScienceGrants-in-Aid for Scientific Research (KAKENHI))			25	18	19	1	2	WALTER DE GRUYTER GMBH	BERLIN	GENTHINER STRASSE 13, D-10785 BERLIN, GERMANY	0334-018X	2191-0251		J PEDIATR ENDOCR MET	J. Pediatr. Endocrinol. Metab.	OCT	2017	30	10
J	Bae, CJ; Hong, CS; Saint-Jeannet, JP				Bae, Chang-Joon; Hong, Chang-Soo; Saint-Jeannet, Jean-Pierre			Anosmin-1 is essential for neural crest and cranial placodes formation in Xenopus	BIOCHEMICAL AND BIOPHYSICAL RESEARCH COMMUNICATIONS			English	Article						Anosmin-1; Cranial placode; Kallmann syndrome; Neural crest; Sensory organs; Xenopus	LINKED KALLMANN-SYNDROME; GENE REGULATORY NETWORK; OLFACTORY SYSTEM; NERVOUS-SYSTEM; PLATE BORDER; PAX3; INDUCTION; SIGNALS; DORSAL; WNT	During embryogenesis vertebrates develop a complex craniofacial skeleton associated with sensory organs. These structures are primarily derived from two embryonic cell populations the neural crest and cranial placodes, respectively. Neural crest cells and cranial placodes are specified through the integrated action of several families of signaling molecules, and the subsequent activation of a com…	[Bae, Chang-Joon; Hong, Chang-Soo; Saint-Jeannet, Jean-Pierre] NYU, Coll Dent, Dept Basic Sci & Craniofacial Biol, 345 East 24th St, New York, NY 10010 USA; [Bae, Chang-Joon] Minist Food & Drug Safety, 187 Osongsaengmyeong 2 Ro, Cheongju 363700, Chungcheongbuk, South Korea; [Hong, Chang-Soo] Daegu Univ, Coll Nat Sci, Dept Biol Sci, Gyongsan, South Korea	New York University; Ministry of Food & Drug Safety (MFDS), Republic of Korea; Daegu University	Saint-Jeannet, JP (corresponding author), NYU, Coll Dent, Dept Basic Sci & Craniofacial Biol, 345 East 24th St, New York, NY 10010 USA.	jsj4@nyu.edu	Hong, Chang-Soo/NGS-8816-2025; Bae, Changjoon/D-7667-2011		National Institutes of Health [R01-DE014212, R01-DE025468]	National Institutes of Health(United States Department of Health & Human ServicesNational Institutes of Health (NIH) - USA)	This work was supported by grants from the National Institutes of Health to J-P S-J (R01-DE014212 and R01-DE025468).		44	5	6	0	4	ACADEMIC PRESS INC ELSEVIER SCIENCE	SAN DIEGO	525 B ST, STE 1900, SAN DIEGO, CA 92101-4495 USA	0006-291X	1090-2104		BIOCHEM BIOPH RES CO	Biochem. Biophys. Res. Commun.	JAN 15	2018	495	3
J	Hutchins, BI; Kotan, LD; Taylor-Burds, C; Ozkan, Y; Cheng, PJ; Gurbuz, F; Tiong, JDR; Mengen, E; Yuksel, B; Topaloglu, AK; Wray, S				Hutchins, B. Ian; Kotan, L. Damla; Taylor-Burds, Carol; Ozkan, Yusuf; Cheng, Paul J.; Gurbuz, Fatih; Tiong, Jean D. R.; Mengen, Eda; Yuksel, Bilgin; Topaloglu, A. Kemal; Wray, Susan			CCDC141 Mutation Identified in Anosmic Hypogonadotropic Hypogonadism (Kallmann Syndrome) Alters GnRH Neuronal Migration	ENDOCRINOLOGY			English	Article							LHRH NEURONS; CORTICAL INTERNEURONS; AXOPHILIC MIGRATION; HORMONE-1 NEURONS; SIGNALING PROTEIN; EXPLANT CULTURES; TUBA1A MUTATIONS; LEADING PROCESS; GENE; SCHIZOPHRENIA	The first mutation in a gene associated with a neuronal migration disorder was identified in patients with Kallmann Syndrome, characterized by hypogonadotropic hypogonadism and anosmia. This pathophysiological association results from a defect in the development of the GnRH and the olfactory system. A recent genetic screening of Kallmann Syndrome patients revealed a novel mutation in CCDC141. Lit…	[Hutchins, B. Ian; Taylor-Burds, Carol; Cheng, Paul J.; Tiong, Jean D. R.; Wray, Susan] NINDS, NIH, Bldg 35,Room 3A-1012,35 Convent Dr, Bethesda, MD 20892 USA; [Kotan, L. Damla; Topaloglu, A. Kemal] Cukurova Univ, Inst Sci, Dept Biotechnol, TR-01330 Adana, Turkey; [Ozkan, Yusuf] Firat Univ, TR-23119 Elazig, Turkey; [Gurbuz, Fatih; Mengen, Eda; Yuksel, Bilgin; Topaloglu, A. Kemal] Cukurova Univ, F…	National Institutes of Health (NIH) - USA; NIH National Institute of Neurological Disorders & Stroke (NINDS); Cukurova University; Firat University; Cukurova University	Wray, S (corresponding author), NINDS, NIH, Bldg 35,Room 3A-1012,35 Convent Dr, Bethesda, MD 20892 USA.;Topaloglu, AK (corresponding author), Cukurova Univ, Inst Sci, Dept Biotechnol, TR-01330 Adana, Turkey.	ktopaloglu@cu.edu.tr; wrays@ninds.nih.gov	Hutchins, Ian/A-5713-2009; Wray, Susan/AAT-2088-2021; TOPALOGLU, ALI/O-1408-2015; Kotan, Leman Damla/A-2474-2015; gurbuz, fatih/J-2700-2013; Gürbüz, Fatih/J-2700-2013; Taylor-Burds, Carol/MGW-7355-2025	Taylor-Burds, Carol/0000-0002-6784-2232; Hutchins, B. Ian/0000-0001-7657-552X; wray, susan/0000-0001-7670-3915; Kotan, Leman Damla/0000-0001-6176-8986; gurbuz, fatih/0000-0003-2160-9838; yuksel, bilgin/0000-0003-4378-3255; Mengen, Eda/0000-0003-1597-8418	Scientific and Technological Research Council of Turkey Project [109S455]; Cukurova University Scientific Research Projects; International Centre for Genetic Engineering and Biotechnology Grant [CRP/TUR10-01]; Intramural Research Program of the National Institutes of Health; National Institute of Neurological Disorders and Stroke [NS002824-24/25]; National Institute of General Medical Sciences Po…	Scientific and Technological Research Council of Turkey Project(Turkiye Bilimsel ve Teknolojik Arastirma Kurumu (TUBITAK)); Cukurova University Scientific Research Projects(Cukurova University); International Centre for Genetic Engineering and Biotechnology Grant; Intramural Research Program of the National Institutes of Health(United States Department of Health & Human ServicesNational Institute…	This work was supported by the Scientific and Technological Research Council of Turkey Project 109S455, by the Cukurova University Scientific Research Projects, and by the International Centre for Genetic Engineering and Biotechnology Grant CRP/TUR10-01. B.I.H., P.J.C., J.D.R.T., and S.W. were supported by the Intramural Research Program of the National Institutes of Health, National Institute of…		44	35	37	0	11	OXFORD UNIV PRESS INC	CARY	JOURNALS DEPT, 2001 EVANS RD, CARY, NC 27513 USA	0013-7227	1945-7170		ENDOCRINOLOGY	Endocrinology	MAY	2016	157	5
J	Marcos, S; Sarfati, J; Leroy, C; Fouveaut, C; Parent, P; Metz, C; Wolczynski, S; Gérard, M; Bieth, E; Kurtz, F; Verier-Mine, O; Perrin, L; Archambeaud, F; Cabrol, S; Rodien, P; Hove, H; Prescott, T; Lacombe, D; Christin-Maitre, S; Touraine, P; Hieronimus, S; Dewailly, D; Young, J; Pugeat, M; Hardelin, JP; Dodé, C				Marcos, Severine; Sarfati, Julie; Leroy, Chrystel; Fouveaut, Corinne; Parent, Philippe; Metz, Chantal; Wolczynski, Slawomir; Gerard, Marion; Bieth, Eric; Kurtz, Francois; Verier-Mine, Odile; Perrin, Laurence; Archambeaud, Francoise; Cabrol, Sylvie; Rodien, Patrice; Hove, Hanne; Prescott, Trine; Lacombe, Didier; Christin-Maitre, Sophie; Touraine, Philippe; Hieronimus, Sylvie; Dewailly, Didier; You…			The Prevalence of CHD7 Missense Versus Truncating Mutations is Higher in Patients With Kallmann Syndrome than in Typical CHARGE Patients (vol 99, pg E2138, 2014)	JOURNAL OF CLINICAL ENDOCRINOLOGY & METABOLISM			English	Correction													Rodien, Patrice/AAT-7909-2021; lacombe, didier/K-7967-2014; Young, Jacques/T-2976-2018; Wołczyński, Sławomir/T-6326-2018						1	0	0	0	2	ENDOCRINE SOC	WASHINGTON	2055 L ST NW, SUITE 600, WASHINGTON, DC 20036 USA	0021-972X	1945-7197		J CLIN ENDOCR METAB	J. Clin. Endocrinol. Metab.	JAN	2015	100	1
J	Georgopoulos, NA; Koika, V; Varnavas, P; Efthymiadou, A; Marioli, DJ; Mantagos, S; Chrysis, D				Georgopoulos, Neoklis A.; Koika, Vasiliki; Varnavas, Petros; Efthymiadou, Alexandra; Marioli, Dimitra J.; Mantagos, Stefanos; Chrysis, Dionysios			Can Kallmann syndrome be occasionally diagnosed during childhood? Genetic diagnosis in a child with associated renal agenesis and mirror movements	ASIAN JOURNAL OF ANDROLOGY			English	Letter							HORMONE DEFICIENCY; HETEROGENEITY		[Georgopoulos, Neoklis A.; Koika, Vasiliki; Varnavas, Petros; Marioli, Dimitra J.] Univ Patras, Sch Med, Dept Obstet & Gynaecol, Div Reprod Endocrinol, Rion 26500, Greece; [Efthymiadou, Alexandra; Chrysis, Dionysios] Univ Patras, Sch Med, Dept Pediat, Div Endocrinol, Rion 26500, Greece	University of Patras; University of Patras	Georgopoulos, NA (corresponding author), Univ Patras, Sch Med, Dept Obstet & Gynaecol, Div Reprod Endocrinol, Rion 26500, Greece.	neoklisg@hol.gr							6	1	1	0	2	MEDKNOW PUBLICATIONS & MEDIA PVT LTD	MUMBAI	B-9, KANARA BUSINESS CENTRE, OFF LINK RD, GHAKTOPAR-E, MUMBAI, 400075, INDIA	1008-682X	1745-7262		ASIAN J ANDROL	Asian J. Androl.	JUL	2009	11	4
J	Dawson, PA; Lee, S; Ewing, AD; Prins, JB; Heussler, HS				Dawson, Paul A.; Lee, Soohyun; Ewing, Adam D.; Prins, Johannes B.; Heussler, Helen S.			Whole genome investigation of an atypical autism case identifies a novel ANOS1 mutation with subsequent diagnosis of Kallmann syndrome	MOLECULAR GENETICS AND METABOLISM REPORTS			English	Article							SECONDARY FINDINGS; SPECTRUM; DISCOVERY; VARIANT; EXOME		[Dawson, Paul A.; Lee, Soohyun; Ewing, Adam D.; Prins, Johannes B.; Heussler, Helen S.] Univ Queensland, Mater Res Inst, Level 4 Translat Res Inst, Woolloongabba, Qld 4102, Australia; [Heussler, Helen S.] Queensland Childrens Hosp, Childrens Hlth Queensland Hosp & Hlth Serv, South Brisbane, Qld 4101, Australia; [Lee, Soohyun] Univ Queensland, Queensland Brain Inst, St Lucia, Qld 4072, Australia; …	University of Queensland; Mater Research; Childrens Health Queensland Hospital & Health Service; Queensland Childrens Hospital; University of Queensland; University of Melbourne	Dawson, PA (corresponding author), Univ Queensland, Mater Res Inst, Level 4 Translat Res Inst, Woolloongabba, Qld 4102, Australia.;Heussler, HS (corresponding author), Queensland Childrens Hosp, South Brisbane, Qld 4101, Australia.	paul.dawson@mater.uq.edu.au; H.Heussler@health.qld.gov.au	Ewing, Adam/M-3164-2014; Dawson, Paul/KFB-9759-2024		Mater Research; Mater Foundation; Mater Foundation Principal Research Fellowship; ARC DECRA [DE150101117]; Australian Research Council [DE150101117] Funding Source: Australian Research Council	Mater Research; Mater Foundation; Mater Foundation Principal Research Fellowship; ARC DECRA(Australian Research Council); Australian Research Council(Australian Research Council)	This work was supported by Mater Research and the Mater Foundation. PAD is supported by a Mater Foundation Principal Research Fellowship. ADE was supported by ARC DECRA DE150101117 and by the Mater Foundation.		22	5	5	0	2	ELSEVIER	AMSTERDAM	RADARWEG 29, 1043 NX AMSTERDAM, NETHERLANDS		2214-4269		MOL GENET METAB REP	Molec. Genet. Metab. Rep.	JUN	2020	23
J	Zhang, SL; Xu, H; Wang, T; Liu, GQ; Liu, JH				Zhang, Shilin; Xu, Hao; Wang, Tao; Liu, Guoqing; Liu, Jihong			The KAL1 pVal610Ile mutation is a recessive mutation causing Kallmann syndrome	FERTILITY AND STERILITY			English	Article						KAL1; Kallmann syndrome; male infertility; mutation; SNP	IDIOPATHIC HYPOGONADOTROPIC HYPOGONADISM; INTRAGENIC DELETION; CLINICAL-ASSESSMENT; MOLECULAR ANALYSIS; GENE; HETEROGENEITY; ADHESION; SERIES	Objective: To present the clinical, genetic, biochemical, and molecular findings in two Chinese siblings with X-linked recessive Kallmann syndrome (KS). Design: Case report. Setting: University medical center. Patient(s): Two Chinese siblings. Intervention(s): Clinical evaluation, hormone assays, and gene mutation research. Main Outcome Measure(s): Endocrinologic evaluation and genetic analysis. …	[Zhang, Shilin; Xu, Hao; Wang, Tao; Liu, Jihong] Huazhong Univ Sci & Technol, TongJi Med Coll, TongJi Hosp, Dept Urol, Wuhan 430074, Hubei, Peoples R China; [Zhang, Shilin; Liu, Guoqing] Southern Med Univ, Foshan Maternal & Child Hlth Hosp, Dept Urol, Foshan 528000, Guangdong, Peoples R China	Huazhong University of Science & Technology; Southern Medical University - China	Zhang, SL (corresponding author), Southern Med Univ, Foshan Maternal & Child Hlth Hosp, Dept Urol, Foshan 528000, Guangdong, Peoples R China.	zhang_40_1@163.com	Zhang, Xiaohong/ACF-0457-2022						19	7	8	0	12	ELSEVIER SCIENCE INC	NEW YORK	STE 800, 230 PARK AVE, NEW YORK, NY 10169 USA	0015-0282	1556-5653		FERTIL STERIL	Fertil. Steril.	MAY	2013	99	6
J	González-Briceño, L; Sonnet, E; Guimiot, F; Laquerrière, A; Kerlan, V; Ben Salem, D; Gunczler, P; de Roux, N				Gonzalez-Briceno, Laura; Sonnet, Emmanuel; Guimiot, Fabien; Laquerriere, Annie; Kerlan, Veronique; Ben Salem, Douraied; Gunczler, Peter; de Roux, Nicolas			Abnormal Corticospinal Tract Decussation in Kallmann Syndrome due to ANOS1 (KAL1) Mutations: An Explanation of the Mirror Movements Frequently Observed in These Patients	HORMONE RESEARCH IN PAEDIATRICS			English	Meeting Abstract									[Gonzalez-Briceno, Laura] Hop Necker Enfants Malad, Pediat Endocrinol, Paris, France; [Sonnet, Emmanuel; Kerlan, Veronique] Brest Hosp, Endocrinol Unit, Brest, France; [Gunczler, Peter] Hosp Clin, Unidad Endocrinol Pediat, Caracas, Venezuela; [Guimiot, Fabien; de Roux, Nicolas] Paris Diderot Univ, INSERM, U1141, Paris, France; [Guimiot, Fabien] Foetopathology, Paris, France; [Laquerriere, Annie] …	Assistance Publique Hopitaux Paris (APHP); Universite Paris Cite; Hopital Universitaire Necker-Enfants Malades - APHP; Universite de Bretagne Occidentale; Institut National de la Sante et de la Recherche Medicale (Inserm); Universite Paris Cite; Assistance Publique Hopitaux Paris (APHP); Universite Paris Cite; Hopital Universitaire Robert-Debre - APHP			Salem, Douraied/AAF-4698-2020; KERLAN, Veronique/AAF-3901-2020						0	0	0	0	0	KARGER	BASEL	ALLSCHWILERSTRASSE 10, CH-4009 BASEL, SWITZERLAND	1663-2818	1663-2826		HORM RES PAEDIAT	Horm. Res. Paediatr.		2016	86
J	Ozturk, MN; Demirbilek, H; Kotan, LD; Baysal, B; Ocal, M; Topaloglu, AK				Ozturk, Mehmet Nuri; Demirbilek, Huseyin; Kotan, Leman Damla; Baysal, Birsen; Ocal, Murat; Topaloglu, Ali Kemal			Kallmann Syndrome Due to a Homozygous Missense c.217C>T (p.R73C) Mutation Detected in the Exon-2 of the PROK2 Gene	HORMONE RESEARCH IN PAEDIATRICS			English	Meeting Abstract									[Ozturk, Mehmet Nuri] Gazi Yasargil Training & Res Hosp, Dept Pediat Endocrinol, Diyarbakir, Turkey; [Ozturk, Mehmet Nuri; Demirbilek, Huseyin] Diyarbakir Childrens State Hosp, Dept Pediat Endocrinol, Diyarbakir, Turkey; [Demirbilek, Huseyin] Hacettepe Univ, Dept Pediat Endocrinol, Fac Med, Ankara, Turkey; [Kotan, Leman Damla; Topaloglu, Ali Kemal] Cukurova Univ, Inst Sci, Dept Biotechnol, Adana,…	Diyarbakir Training & Research Hospital; Diyarbakir Obstetrics & Pediatrics Hospital; Hacettepe University; Cukurova University; Diyarbakir Training & Research Hospital; Cukurova University			TOPALOGLU, ALI/O-1408-2015; Kotan, Leman Damla/A-2474-2015; ÖCAL, Murat/LNQ-7805-2024; Baysal, Birsen/KIK-4903-2024; Demirbilek, Huseyin/AAK-6434-2021	Baysal, Birsen/0000-0001-7995-7347;					0	0	0	0	1	KARGER	BASEL	ALLSCHWILERSTRASSE 10, CH-4009 BASEL, SWITZERLAND	1663-2818	1663-2826		HORM RES PAEDIAT	Horm. Res. Paediatr.		2016	86
J	Akkus, G; Kotan, LD; Durmaz, E; Mengen, E; Turan, I; Ulubay, A; Gürbüz, F; Yüksel, B; Tetiker, T; Topaloglu, AK				Akkus, Gamze; Kotan, Leman Damla; Durmaz, Erdem; Mengen, Eda; Turan, Ihsan; Ulubay, Ayca; Gurbuz, Fatih; Yuksel, Bilgin; Tetiker, Tamer; Topaloglu, A. Kemal			Hypogonadotropic Hypogonadism due to Novel FGFR1 Mutations	JOURNAL OF CLINICAL RESEARCH IN PEDIATRIC ENDOCRINOLOGY			English	Article						Hypogonadotropic hypogonadism; FGFR1 mutations; Kallmann syndrome; reduced penetrance	GROWTH-FACTOR RECEPTOR-1; KALLMANN-SYNDROME; GENETICS; EXPRESSION; DIAGNOSIS; CELLS	Objective: The underlying genetic etiology of hypogonadotropic hypogonadism (HH) is heterogeneous. Fibroblast growth factor signaling is pivotal in the ontogeny of gonadotropin-releasing hormone neurons. Loss-of-function mutations in FGFR1 gene cause variable HH phenotypes encompassing pubertal delay to idiopathic HH (IHH) or Kallmann syndrome (KS). As FGFR1 mutations are common, recognizing muta…	[Akkus, Gamze; Tetiker, Tamer] Cukurova Univ, Fac Med, Div Endocrinol, Adana, Turkey; [Kotan, Leman Damla; Mengen, Eda; Turan, Ihsan; Gurbuz, Fatih; Yuksel, Bilgin; Topaloglu, A. Kemal] Cukurova Univ, Fac Med, Div Pediat Endocrinol, Adana, Turkey; [Durmaz, Erdem] Izmir Univ, Fac Med, Div Pediat Endocrinol, Izmir, Turkey; [Ulubay, Ayca] Cukurova Univ, Fac Med, Dept Forens Med, Adana, Turkey	Cukurova University; Cukurova University; Izmir University; Cukurova University	Topaloglu, AK (corresponding author), Cukurova Univ, Fac Med, Div Pediat Endocrinol, Adana, Turkey.	ktopaloglu@cu.edu.tr	Kotan, Leman Damla/A-2474-2015; Gürbüz, Fatih/J-2700-2013; TOPALOGLU, ALI/O-1408-2015; turan, ihsan/F-7433-2018; TURAN, IHSAN/F-7433-2018; Ulubay, Ayşe/AAF-1236-2020; gurbuz, fatih/J-2700-2013; akkus, gamze/AAJ-7430-2020	Kotan, Leman Damla/0000-0001-6176-8986; yuksel, bilgin/0000-0003-4378-3255; TURAN, IHSAN/0000-0002-5654-247X; gurbuz, fatih/0000-0003-2160-9838; Mengen, Eda/0000-0003-1597-8418	Scientific and Technological Research Council of Turkey (TUBITAK) [113S962]; Cukurova University [4580]; NIH Centers for Mendelian Genomics [2UM1HG006504]	Scientific and Technological Research Council of Turkey (TUBITAK)(Turkiye Bilimsel ve Teknolojik Arastirma Kurumu (TUBITAK)); Cukurova University(Cukurova University); NIH Centers for Mendelian Genomics(United States Department of Health & Human ServicesNational Institutes of Health (NIH) - USAOffice of the Administrator (NIH))	This work was supported by the Scientific and Technological Research Council of Turkey (TUBITAK): Project no: 113S962; and by the Cukurova University Scientific Research Projects Project ID: 4580. This work was also supported by the NIH Centers for Mendelian Genomics grant 2UM1HG006504.		19	7	9	0	5	GALENOS YAYINCILIK	FINDIKZADE	ERKAN MOR, MOLLA GURANI CAD 21-1, FINDIKZADE, ISTANBUL 34093, TURKEY	1308-5727	1308-5735		J CLIN RES PEDIATR E	J. Clin Res. Pediatr. Endocrinol.	JUN	2017	9	2
J	Kotan, LD; Yildiz, M; Turan, I; Celiloglu, C; Yuksel, B; Topaloglu, AK				Kotan, Leman Damla; Yildiz, Melek; Turan, Ihsan; Celiloglu, Can; Yuksel, Bilgin; Topaloglu, Ali Kemal			A novel homozygous nonsense NDNF variant in Kallmann syndrome	AMERICAN JOURNAL OF MEDICAL GENETICS PART A			English	Article						GnRH neurons; Kallmann syndrome; NDNF	SEQUENCE VARIANTS; GENETIC-VARIATION; IDENTIFICATION; MUTATIONS	Kallmann syndrome (KS) is a rare genetic disease characterized by pubertal failure and olfactory defects. Although many genes associated with KS have been reported, most are rare. Recently, heterozygous inactivating mutations in the neuron-derived neurotrophic factor gene (NDNF) were reported to cause KS. Here, we present a 14-year-old Kurdish boy with KS who has a novel homozygous nonsense c.125…	[Kotan, Leman Damla; Turan, Ihsan; Celiloglu, Can; Yuksel, Bilgin] Cukurova Univ, Fac Med, Div Pediat Endocrinol, Adana, Turkey; [Yildiz, Melek] Istanbul Univ, Fac Med, Div Pediat Endocrinol, Istanbul, Turkey; [Topaloglu, Ali Kemal] Harvard Med Sch, Massachusetts Gen Hosp Children, Div Pediat Endocrinol, Boston, MA USA	Cukurova University; Istanbul University; Harvard University; Harvard Medical School	Kotan, LD (corresponding author), Cukurova Univ, Fac Med, Div Pediat Endocrinol, Adana, Turkey.	damlakotan@gmail.com	TURAN, IHSAN/F-7433-2018; TOPALOGLU, ALI/KLH-1115-2024; turan, ihsan/F-7433-2018; Celiloğlu, Can/GQH-0545-2022; Celiloglu, Can/GQH-0545-2022; Kotan, Leman Damla/A-2474-2015; Yıldız, Melek/AAT-3307-2020	TURAN, IHSAN/0000-0002-5654-247X; Celiloglu, Can/0000-0002-5163-421X; Kotan, Leman Damla/0000-0001-6176-8986;	Cukurova University Scientific Research Project [11364, 15106]	Cukurova University Scientific Research Project	Cukurova University Scientific Research Project numbers: 11364 and 15106.		18	0	0	0	4	WILEY	HOBOKEN	111 RIVER ST, HOBOKEN 07030-5774, NJ USA	1552-4825	1552-4833		AM J MED GENET A	Am. J. Med. Genet. A	MAR	2023	191	3
J	Dauber, A; Hirschhorn, JN; Picker, J; Maher, TA; Milunsky, A				Dauber, Andrew; Hirschhorn, Joel N.; Picker, Jonathan; Maher, Thomas A.; Milunsky, Aubrey			Delayed Puberty Due to a Novel Mutation in CHD7 Causing CHARGE Syndrome	PEDIATRICS			English	Article						CHD7; CHARGE; Kallmann syndrome; hypogonadotrophic hypogonadism; delayed puberty	IDIOPATHIC HYPOGONADOTROPIC HYPOGONADISM; KALLMANN-SYNDROME	We report the case of a 15-year-old girl who presented to a pediatric endocrinology clinic for delayed puberty with no signs of secondary sexual development. Her past medical history was significant for bilateral colobomas, inner-ear anomalies, hearing loss, and anosmia. Genetic testing revealed a novel de novo mutation in the CHD7 gene, one of the causative genes in CHARGE syndrome (coloboma, he…	[Dauber, Andrew; Hirschhorn, Joel N.] Childrens Hosp Boston, Div Endocrinol, Boston, MA 02115 USA; [Hirschhorn, Joel N.; Picker, Jonathan] Childrens Hosp Boston, Div Genet, Boston, MA 02115 USA; [Picker, Jonathan] Childrens Hosp Boston, Dept Child Psychiat, Boston, MA 02115 USA; [Dauber, Andrew] Harvard MIT Hlth Sci & Technol Beth Israel Deacon, Clin Investigator Training Program, Boston, MA USA;…	Harvard University; Harvard University Medical Affiliates; Boston Children's Hospital; Harvard University; Harvard University Medical Affiliates; Boston Children's Hospital; Harvard University; Harvard University Medical Affiliates; Boston Children's Hospital; Massachusetts Institute of Technology (MIT); Harvard University; Harvard University Medical Affiliates; Beth Israel Deaconess Medical Cent…	Dauber, A (corresponding author), Childrens Hosp Boston, Div Endocrinol, CLS 16,300 Longwood Ave, Boston, MA 02115 USA.	andrew.dauber@childrens.harvard.edu		Milunsky, Aubrey/0000-0003-2114-4823; Maher, Thomas/0000-0002-6083-9487	Harvard/MIT Health Sciences and Technology-Beth Israel Deaconess Medical Center; Pfizer Inc; Merck Co	Harvard/MIT Health Sciences and Technology-Beth Israel Deaconess Medical Center; Pfizer Inc(Pfizer); Merck Co(Merck & Company)	Dr Dauber's salary is partially funded as a fellow in the Clinical Investigator Training Program, a joint program of Harvard/MIT Health Sciences and Technology-Beth Israel Deaconess Medical Center in collaboration with Pfizer Inc and Merck & Co, and Dr Hirschhorn is on the scientific advisory board of Correlagen Diagnostics, Inc; the other authors have indicated they have no financial relationshi…		11	12	12	0	0	AMER ACAD PEDIATRICS	ELK GROVE VILLAGE	141 NORTH-WEST POINT BLVD,, ELK GROVE VILLAGE, IL 60007-1098 USA	0031-4005			PEDIATRICS	Pediatrics	DEC	2010	126	6
J	De Silva, N; Howard, SR; O'Sullivan, J; Russell, J; Lee, A; Duffy, L; Cheetham, T; Mamoojee, Y; Quinton, R				De Silva, Neomal; Howard, Sasha R.; O'Sullivan, Jacquelin; Russell, Julia; Lee, Annette; Duffy, Louise; Cheetham, Timothy; Mamoojee, Yaasir; Quinton, Richard			Gonadotropin treatment of cryptorchidism in congenital hypogonadotropic hypogonadism-Age is no limit?	CLINICAL ENDOCRINOLOGY			English	Letter						congenital hypogonadotropic hypogonadism; cryptorchidism; follicle stimulating hormone; gonadotropins; Kallmann syndrome; luteinising hormone; orchidopexy; mini-puberty	SPERMATOGENESIS; REPLACEMENT; INDUCTION		[De Silva, Neomal; Lee, Annette; Duffy, Louise; Mamoojee, Yaasir] Newcastle Upon Tyne Hosp NHS Fdn Trust, Royal Victoria Infirm, Dept Endocrinol & Metab, Newcastle Upon Tyne, England; [Howard, Sasha R.] Queen Mary Univ London, William Harvey Res Inst, Ctr Endocrinol, London, England; [Howard, Sasha R.] Barts Hlth NHS Trust, Royal London Childrens Hosp, Dept Paediat Endocrinol, London, England; [O…	Newcastle University - UK; Newcastle Upon Tyne Hospitals NHS Foundation Trust; University of London; Queen Mary University London; Barts Health NHS Trust; Newcastle Upon Tyne Hospitals NHS Foundation Trust; Newcastle University - UK; Imperial College London	De Silva, N (corresponding author), Newcastle Upon Tyne Hosp NHS Fdn Trust, Royal Victoria Infirm, Dept Endocrinol & Metab, Newcastle Upon Tyne, England.	neomalde@gmail.com	De Silva, Neomal/GQR-0013-2022; Howard, Sasha/ACA-5331-2022	De Silva, Neomal/0000-0003-3763-2020; Quinton, Richard/0000-0002-4842-8095					11	3	3	0	1	WILEY	HOBOKEN	111 RIVER ST, HOBOKEN 07030-5774, NJ USA	0300-0664	1365-2265		CLIN ENDOCRINOL	Clin. Endocrinol.	SEP	2024	101	3
J	Ma, WL; Mao, JF; Wang, X; Duan, L; Song, YW; Lian, XL; Zheng, JJ; Liu, ZX; Nie, M; Wu, XY				Ma, Wanlu; Mao, Jiangfeng; Wang, Xi; Duan, Lian; Song, Yuwen; Lian, Xiaolan; Zheng, Junjie; Liu, Zhaoxiang; Nie, Min; Wu, Xueyan			Novel Microdeletion in the X Chromosome Leads to Kallmann Syndrome, Ichthyosis, Obesity, and Strabismus	FRONTIERS IN GENETICS			English	Article						Kallmann syndrome; X-linked ichthyosis; X chromosome microdeletion; obesity; strabismus	CONGENITAL HYPOGONADOTROPIC HYPOGONADISM; RECESSIVE CHONDRODYSPLASIA PUNCTATA; OF-FUNCTION MUTATIONS; LINKED ICHTHYOSIS; CONTIGUOUS GENE; INTERSTITIAL DELETION; MENTAL-RETARDATION; OLFACTORY SYSTEM; SUBVENTRICULAR ZONE; VARIABLE PHENOTYPE	Background A large deletion in Xp22.3 can result in contiguous gene syndromes, including X-linked ichthyosis (XLI) and Kallmann syndrome (KS), presenting with short stature, chondrodysplasia punctata, intellectual disability, and strabismus. XLI and KS are caused by the deletion ofSTSandANOS1, respectively. Method Two KS patients with XLI were screened to identify possible pathogenic mutations us…	[Ma, Wanlu; Mao, Jiangfeng; Wang, Xi; Duan, Lian; Lian, Xiaolan; Zheng, Junjie; Nie, Min; Wu, Xueyan] Chinese Acad Med Sci, Peking Union Med Coll Hosp, Dept Endocrinol, Beijing, Peoples R China; [Song, Yuwen] Shandong Univ, Dept Endocrinol, Hosp 2, Jinan, Peoples R China; [Liu, Zhaoxiang] Tsinghua Univ, Beijing Tsinghua Changgung Hosp, Sch Clin Med, Dept Endocrinol, Beijing, Peoples R China	Chinese Academy of Medical Sciences - Peking Union Medical College; Peking Union Medical College Hospital; Shandong University; Tsinghua University	Nie, M; Wu, XY (corresponding author), Chinese Acad Med Sci, Peking Union Med Coll Hosp, Dept Endocrinol, Beijing, Peoples R China.	nm_pumch@aliyun.com; wsheyan@vip.sina.com	Song, Yuwen/AGZ-9516-2022; liu, zhaoxiang/ISU-0650-2023	liu, zhaoxiang/0000-0001-7016-5917	National Key Research and Development Program of China [2016YFC0905102, 2016YFA0101003]; CAMS Innovation Fund for Medical Sciences (CIFMS) [2016-I2M-1-002, 2017-I2M-3-007]; Project of National Natural Science Foundation of China [81771576, 81971375]; Beijing Municipal Natural Science Foundation [7202151]	National Key Research and Development Program of China(National Key Research & Development Program of China); CAMS Innovation Fund for Medical Sciences (CIFMS); Project of National Natural Science Foundation of China(National Natural Science Foundation of China (NSFC)); Beijing Municipal Natural Science Foundation(Beijing Natural Science Foundation)	This work was supported by the National Key Research and Development Program of China (2016YFC0905102 and 2016YFA0101003), CAMS Innovation Fund for Medical Sciences (CIFMS) (2016-I2M-1-002 and 2017-I2M-3-007), and the Project of National Natural Science Foundation of China (81771576 and 81971375), and Beijing Municipal Natural Science Foundation (7202151).		69	16	17	0	14	FRONTIERS MEDIA SA	LAUSANNE	AVENUE DU TRIBUNAL FEDERAL 34, LAUSANNE, CH-1015, SWITZERLAND		1664-8021		FRONT GENET	Front. Genet.	JUN 24	2020	11
J	Root, AW				Root, Allen W.			Reversible Isolated Hypogonadotropic Hypogonadism due to Mutations in the Neurokinin B Regulation of Gonadotropin-Releasing Hormone Release	JOURNAL OF CLINICAL ENDOCRINOLOGY & METABOLISM			English	Editorial Material							KALLMANN-SYNDROME; KISSPEPTIN; NEURONS; TACHYKININ; RECEPTOR		[Root, Allen W.] Univ S Florida, All Childrens Hosp, Div Pediat Endocrinol Diabet & Metab, St Petersburg, FL 33701 USA; [Root, Allen W.] Univ S Florida, Coll Med, Div Pediat Endocrinol Diabet & Metab, Tampa, FL 33612 USA	State University System of Florida; University of South Florida; State University System of Florida; University of South Florida	Root, AW (corresponding author), Univ S Florida, All Childrens Hosp, Div Pediat Endocrinol Diabet & Metab, 801 6th St S,Box 6900, St Petersburg, FL 33701 USA.	roota@allkids.org							22	5	6	0	1	ENDOCRINE SOC	CHEVY CHASE	8401 CONNECTICUT AVE, SUITE 900, CHEVY CHASE, MD 20815-5817 USA	0021-972X			J CLIN ENDOCR METAB	J. Clin. Endocrinol. Metab.	JUN	2010	95	6
J	Ha, JH; Lee, S; Kim, Y; Moon, JI; Seo, J; Jang, JH; Cho, EH; Kim, JM; Rhee, BD; Ko, KS; Yoo, SJ; Won, JC				Ha, Jeong-Ha; Lee, Sara; Kim, Youngmoon; Moon, Ji In; Seo, Jongkwon; Jang, Ja-Hyun; Cho, Eun-Hae; Kim, Jung Min; Rhee, Byoung Doo; Ko, Kyung Soo; Yoo, Soo Jin; Won, Jong Chul			Kallmann syndrome with a Tyr113His PROKR2 mutation	MEDICINE			English	Article						exome sequencing; Kallmann syndrome; prokineticin-receptor 2	IDIOPATHIC HYPOGONADOTROPIC HYPOGONADISM; DIGENIC MUTATIONS; RECEPTOR; GENES; PROKINETICIN-2; PHENOTYPES	Rational: Kallmann syndrome (KS) is a genetic gonadotropin-releasing hormone deficiency associated with hyposmia or anosmia and characterized by various modes of inheritance. Patient concerns: A 16-year-old male did not reach puberty and was associated with hypogonadotropic hypogonadism and anosmia. His magnetic resonance imaging of brain revealed the absence of the olfactory bulb. Diagnosis: His…	[Ha, Jeong-Ha; Lee, Sara; Kim, Youngmoon; Moon, Ji In; Seo, Jongkwon; Kim, Jung Min; Rhee, Byoung Doo; Ko, Kyung Soo; Won, Jong Chul] Inaja Univ, Sanggye Paik Hosp, Coll Med, Dept Internal Med, Seoul, South Korea; [Jang, Ja-Hyun; Cho, Eun-Hae] Green Cross Genome, Yongin, South Korea; [Kim, Jung Min; Rhee, Byoung Doo; Ko, Kyung Soo; Won, Jong Chul] Inje Univ, Coll Med, Cardiovasc & Metab Dis Ctr, …	Green Cross Corporation; Inje University; Inje University	Yoo, SJ (corresponding author), Inje Univ, Coll Med, Sanggye Paik Hosp, Dept Lab Med, 1342 Dongil Ro, Seoul 139707, South Korea.;Won, JC (corresponding author), Inje Univ, Coll Med, Sanggye Paik Hosp, Dept Internal Med,Cardiovasc & Metab Dis Ctr, Seoul 139707, South Korea.	soojyoo@paik.ac.kr; drwonjc@gmail.com	; Kim, Jinsoo/G-6348-2012; Kang, Min/U-8050-2018	Won, Jong Chul/0000-0002-2219-4083; Kim, Jung Min/0000-0002-1848-3747	National Research Foundation of Korea (NRF) - Ministry of Education, Science and Technology [2010-0020224]	National Research Foundation of Korea (NRF) - Ministry of Education, Science and Technology(Ministry of Education, Science & Technology (MEST), Republic of KoreaNational Research Foundation of Korea)	This work was supported by Priority Research Centers Program through the National Research Foundation of Korea (NRF) funded by the Ministry of Education, Science and Technology (2010-0020224).		13	8	10	0	0	LIPPINCOTT WILLIAMS & WILKINS	PHILADELPHIA	TWO COMMERCE SQ, 2001 MARKET ST, PHILADELPHIA, PA 19103 USA	0025-7974	1536-5964		MEDICINE	Medicine (Baltimore)	SEP	2017	96	35
J	Crowley, WF				Crowley, William F.			The developmental biology of the GnRH neurons	MOLECULAR AND CELLULAR ENDOCRINOLOGY			English	Editorial Material							GONADOTROPIN-RELEASING-HORMONE; OF-FUNCTION MUTATIONS; KALLMANN-SYNDROME; HYPOGONADOTROPIC HYPOGONADISM; GENE; PROKINETICIN-2; DEFICIENCY; ADHESION; CELLS		Massachusetts Gen Hosp, Harvard Reprod Endocrine Sci Ctr Excellence, Boston, MA 02114 USA	Harvard University; Harvard University Medical Affiliates; Massachusetts General Hospital	Crowley, WF (corresponding author), Massachusetts Gen Hosp, Harvard Reprod Endocrine Sci Ctr Excellence, 55 Fruit St,Bartlett Hall Extens,5th Floor, Boston, MA 02114 USA.				NICHD NIH HHS [R01 HD015788, U54 HD028138] Funding Source: Medline	NICHD NIH HHS(United States Department of Health & Human ServicesNational Institutes of Health (NIH) - USANIH Eunice Kennedy Shriver National Institute of Child Health & Human Development (NICHD))			22	11	12	0	4	ELSEVIER IRELAND LTD	CLARE	ELSEVIER HOUSE, BROOKVALE PLAZA, EAST PARK SHANNON, CO, CLARE, 00000, IRELAND	0303-7207			MOL CELL ENDOCRINOL	Mol. Cell. Endocrinol.	OCT 22	2011	346	1-2
J	Camacho, M; Castelo-Branco, C				Camacho, Marta; Castelo-Branco, Camil			Two Sisters with Kallmann Syndrome, Gonadal Dysgenesis, and Multiple Neuromuscular and Endocrine Disorders: Report of Two Cases with Description of an Unusual Association	REPRODUCTIVE SCIENCES			English	Article						Kallmann syndrome; Ovarian dysgenesis; Mitochondrial encephalomyopathy	CONGENITAL HYPOGONADOTROPIC HYPOGONADISM; DIAGNOSIS	Kallmann syndrome (KS) is an uncommon genetic disorder characterized by isolated congenital hypogonadotropic hypogonadism (CHH) and anosmia/hyposmia. KS originates from abnormal embryonic migration of olfactory axons and gonadotropin-releasing hormone (GnRH)-synthesizing neurons. It can be challenging to diagnose due to its heterogeneous clinical presentation and genes implied. Herein, we report …	[Camacho, Marta; Castelo-Branco, Camil] Univ Barcelona, Hosp Clin, Fac Med, Clin Inst Gynecol Obstet & Neonatol,Inst Invest B, Barcelona, Spain	University of Barcelona; Hospital Clinic de Barcelona	Castelo-Branco, C (corresponding author), Univ Barcelona, Hosp Clin, Fac Med, Clin Inst Gynecol Obstet & Neonatol,Inst Invest B, Barcelona, Spain.	castelobranco@ub.edu	Camacho, Marta/AAC-6715-2019; Castelo-Branco, Camil/O-5245-2016	Castelo-Branco, Camil/0000-0002-9860-8318	CRUE-CSIC	CRUE-CSIC	Open Access funding provided thanks to the CRUE-CSIC agreement with Springer Nature.		18	1	1	1	3	SPRINGER HEIDELBERG	HEIDELBERG	TIERGARTENSTRASSE 17, D-69121 HEIDELBERG, GERMANY	1933-7191	1933-7205		REPROD SCI	Reprod. Sci.	OCT	2022	29	10
J	Stütz, A; Kamptner, AZM; Sutterluty, H				Stuetz, Astrid; Kamptner, Anna Z. M.; Sutterluty, Hedwig			A Sprouty4 Mutation Identified in Kallmann Syndrome Increases the Inhibitory Potency of the Protein towards FGF and Connected Processes	INTERNATIONAL JOURNAL OF MOLECULAR SCIENCES			English	Article						Spry4; Sprouty protein; Kallmann syndrome; FGFR1; FGF-mediated signaling; MAPK pathway		Kallmann syndrome is the result of innate genetic defects in the fibroblast growth factor (FGF) regulated signaling network causing diminished signal transduction. One of the rare mutations associated with the syndrome alters the Sprouty (Spry)4 protein by converting the serine at position 241 into a tyrosine. In this study, we characterize the tyrosine Spry4 mutant protein in the primary human e…	[Stuetz, Astrid; Kamptner, Anna Z. M.; Sutterluty, Hedwig] Med Univ Vienna, Inst Canc Res, Dept Med 1, Ctr Comprehens Canc, A-1090 Vienna, Austria	Medical University of Vienna	Sutterluty, H (corresponding author), Med Univ Vienna, Inst Canc Res, Dept Med 1, Ctr Comprehens Canc, A-1090 Vienna, Austria.	astrid.stuetz@gmx.at; anna.kamptner@gmx.net; hedwig.sutterluety@meduniwien.ac.at		Sutterluty-Fall, Hedwig/0000-0001-9249-9299					44	5	5	0	0	MDPI	BASEL	ST ALBAN-ANLAGE 66, CH-4052 BASEL, SWITZERLAND		1422-0067		INT J MOL SCI	Int. J. Mol. Sci.	FEB	2021	22	4
J	Bianco, SDC; Kaiser, UB				Bianco, Suzy D. C.; Kaiser, Ursula B.			The genetic and molecular basis of idiopathic hypogonadotropic hypogonadism	NATURE REVIEWS ENDOCRINOLOGY			English	Review							GONADOTROPIN-RELEASING-HORMONE; REVERSIBLE KALLMANN-SYNDROME; PROTEIN-COUPLED RECEPTORS; PROKINETICIN-2 GENE; MISSENSE MUTATIONS; OLFACTORY-BULB; HUMAN LEPTIN; KISS-1; NEURONS; OBESITY	Idiopathic hypogonadotropic hypogonadism (IHH) has an incidence of 1-10 cases per 100,000 births. About 60% of patients with IHH present with associated anosmia, also known as Kallmann syndrome, characterized by total or partial loss of olfaction. Many of the gene mutations associated with Kallmann syndrome have been mapped to KAL1 or FGFR1. However, together, these mutations account for only abo…	[Kaiser, Ursula B.] Brigham & Womens Hosp, Div Endocrinol Diabet & Hypertens, Boston, MA 02115 USA; [Kaiser, Ursula B.] Harvard Univ, Sch Med, Boston, MA USA; [Bianco, Suzy D. C.] Univ Miami, Dept Mol & Cellular Pharmacol, Leonard M Miller Sch Med, Miami, FL USA	Harvard University; Harvard University Medical Affiliates; Brigham & Women's Hospital; Harvard University; Harvard Medical School; University of Miami	Kaiser, UB (corresponding author), Brigham & Womens Hosp, Div Endocrinol Diabet & Hypertens, 221 Longwood Ave, Boston, MA 02115 USA.	ukaiser@partners.org	Bianco, Suzy/E-8892-2010	Bianco, Suzy/0000-0003-3794-9853	NICHD/NIH [U54 HD28138]; NIH [R01 HD19938, R21 HD059015-01]; NIH BIRCWH [K12HD051959]; Charles H. Hood Foundation Child Health Research Award	NICHD/NIH(United States Department of Health & Human ServicesNational Institutes of Health (NIH) - USANIH Eunice Kennedy Shriver National Institute of Child Health & Human Development (NICHD)); NIH(United States Department of Health & Human ServicesNational Institutes of Health (NIH) - USA); NIH BIRCWH(United States Department of Health & Human ServicesNational Institutes of Health (NIH) - USA); …	This work was supported in part by grants from the NICHD/NIH through cooperative agreement U54 HD28138 as part of the Specialized Cooperative Centers Program in Reproduction and Infertility Research (U. B. Kaiser), NIH R01 HD19938 (U. B. Kaiser), NIH BIRCWH K12HD051959 (S. D. C. Bianco), NIH R21 HD059015-01 (S. D. C. Bianco) and by the Charles H. Hood Foundation Child Health Research Award (S. D.…		75	229	270	0	13	NATURE PUBLISHING GROUP	NEW YORK	75 VARICK ST, 9TH FLR, NEW YORK, NY 10013-1917 USA	1759-5029	1759-5037		NAT REV ENDOCRINOL	Nat. Rev. Endocrinol.	OCT	2009	5	10
J	Kim, HG; Layman, LC				Kim, Hyung-Goo; Layman, Lawrence C.			The role of CHD7 and the newly identified WDR11 gene in patients with idiopathic hypogonadotropic hypogonadism and Kallmann syndrome	MOLECULAR AND CELLULAR ENDOCRINOLOGY			English	Review						CHARGE syndrome; CHD7 gene; Idiopathic hypogonadotropic hypogonadism; Kallmann syndrome; GnRH neuron; Anosmia	FOLLICLE-STIMULATING-HORMONE; FAMILIAL CHARGE SYNDROME; BETA-SUBUNIT; LUTEINIZING-HORMONE; PHENOTYPIC SPECTRUM; MULTIPLE ANOMALIES; CHOANAL ATRESIA; DELAYED PUBERTY; HEART-DISEASE; MUTATIONS	Mutations in the chromodomain helicase DNA binding protein-7 (CHD7) cause CHARGE syndrome, which includes eye coloboma, heart malformations, atresia of the choanae, retardation of growth/development, genital anomalies, and ear abnormalities. CHARGE syndrome is usually sporadic, but is also autosomal dominant. CHD7 encodes a large protein that participates in chromatin remodeling and transcription…	[Kim, Hyung-Goo; Layman, Lawrence C.] Georgia Hlth Sci Univ, Sect Reprod Endocrinol Infertil & Genet, Dept Obstet & Gynecol, Augusta, GA 30912 USA	University System of Georgia; Augusta University	Layman, LC (corresponding author), Georgia Hlth Sci Univ, Sect Reprod Endocrinol Infertil & Genet, Dept Obstet & Gynecol, 1120 15th St, Augusta, GA 30912 USA.	llayman@georgiahealth.edu			NICHD [HD33004]	NICHD(United States Department of Health & Human ServicesNational Institutes of Health (NIH) - USANIH Eunice Kennedy Shriver National Institute of Child Health & Human Development (NICHD))	L. Layman was supported by NICHD Grant HD33004.		56	33	36	0	8	ELSEVIER IRELAND LTD	CLARE	ELSEVIER HOUSE, BROOKVALE PLAZA, EAST PARK SHANNON, CO, CLARE, 00000, IRELAND	0303-7207			MOL CELL ENDOCRINOL	Mol. Cell. Endocrinol.	OCT 22	2011	346	1-2
J	Barraud, S; Delemer, B; Poirsier-Violle, C; Bouligand, J; Mérol, JJ; Grange, F; Higel-Chaufour, B; Decoudier, B; Zalzali, M; Dwyer, AA; Acierno, JS; Pitteloud, N; Millar, RP; Young, J				Barraud, S.; Delemer, B.; Poirsier-Violle, C.; Bouligand, J.; Merol, J-J; Grange, F.; Higel-Chaufour, B.; Decoudier, B.; Zalzali, M.; Dwyer, A. A.; Acierno, J. S.; Pitteloud, N.; Millar, R. P.; Young, J.			Congenital hypogonadotropic hypogonadism with anosmia and Gorlin features caused by a PTCH1 mutation reveals a new candidate gene for Kallmann syndrome (vol 111, pg 99, 2020)	NEUROENDOCRINOLOGY			English	Correction													Millar, Robert/A-4853-2012; Dwyer, Andrew/D-8099-2012						1	0	0	0	0	KARGER	BASEL	ALLSCHWILERSTRASSE 10, CH-4009 BASEL, SWITZERLAND	0028-3835	1423-0194		NEUROENDOCRINOLOGY	Neuroendocrinology	DEC	2020	111	1-2
J	Gileta, AF; Helgeson, ML; Leonard, JMM; Pyle, LC; Subramanian, HP; Arndt, K; Hawkes, CP; del Gaudio, D				Gileta, Alexander F.; Helgeson, Maria L.; Leonard, Jacqueline M. M.; Pyle, Louise C.; Subramanian, Hari P.; Arndt, Kelly; Hawkes, Colin P.; del Gaudio, Daniela			Further delineation of a recognizable type of syndromic short stature caused by biallelic SEMA3A loss-of-function variants	AMERICAN JOURNAL OF MEDICAL GENETICS PART A			English	Article						anosmia; hypogonadotropic hypogonadism; Kallmann syndrome; SEMA3A; short stature	CHARGE SYNDROME; SEMAPHORIN-III; NEUROPILIN; MIGRATION; GROWTH; FAMILY; 3A	The semaphorin protein family is a diverse set of extracellular signaling proteins that perform fundamental roles in the development and operation of numerous biological systems, notably the nervous, musculoskeletal, cardiovascular, endocrine, and reproductive systems. Recently, recessive loss-of-function (LoF) variants in SEMA3A (semaphorin 3A) have been shown to result in a recognizable syndrom…	[Gileta, Alexander F.; Helgeson, Maria L.; Subramanian, Hari P.; Arndt, Kelly; del Gaudio, Daniela] Univ Chicago, Dept Human Genet, Chicago, IL 60637 USA; [Leonard, Jacqueline M. M.; Pyle, Louise C.] Childrens Hosp Philadelphia, Individualized Med Genet Ctr, Div Human Genet & Roberts, Philadelphia, PA 19104 USA; [Pyle, Louise C.; Hawkes, Colin P.] Univ Penn, Perelman Sch Med, Philadelphia, PA 191…	University of Chicago; University of Pennsylvania; Pennsylvania Medicine; Childrens Hospital of Philadelphia; University of Pennsylvania; University of Pennsylvania; Pennsylvania Medicine; Childrens Hospital of Philadelphia	del Gaudio, D (corresponding author), 5841 S Maryland,Room G701-MC0077, Chicago, IL 60637 USA.	ddelgaudio@bsd.uchicago.edu	Pyle, Louise/AAR-3513-2021; Hawkes, Colin/D-4223-2013	Gileta, Alexander/0000-0002-7793-8043; Pyle, Louisa/0000-0002-8933-9320;					30	3	3	0	1	WILEY	HOBOKEN	111 RIVER ST, HOBOKEN 07030-5774, NJ USA	1552-4825	1552-4833		AM J MED GENET A	Am. J. Med. Genet. A	MAR	2021	185	3
J	Young, J				Young, Jacques			Does Genetic Susceptibility of the Gonadotropic Axis Explain the Variable Impact of Stressors Causing Functional Hypothalamic Amenorrhea?	JOURNAL OF CLINICAL ENDOCRINOLOGY & METABOLISM			English	Editorial Material						hypothalamic amenorrhea; congenital hypogonadotropic hypogonadism; kallmann syndrome; GnRH; caloric restriction; gonadotropin deficiency	HYPOGONADOTROPIC HYPOGONADISM		[Young, Jacques] Univ Paris Saclay, Bicetre Hosp, AP HP, Dept Reprod Endocrinol, 78 Rue Gen Leclerc, F-94270 Le Kremlin Bicetre, France; [Young, Jacques] Univ Paris Saclay, Bicetre Hosp, INSERM U1185, 78 Rue Gen Leclerc, F-94270 Le Kremlin Bicetre, France	Assistance Publique Hopitaux Paris (APHP); Hopital Universitaire Bicetre - APHP; Universite Paris Saclay; Institut National de la Sante et de la Recherche Medicale (Inserm); Universite Paris Saclay; Assistance Publique Hopitaux Paris (APHP); Hopital Universitaire Bicetre - APHP	Young, J (corresponding author), Univ Paris Saclay, Bicetre Hosp, AP HP, Dept Reprod Endocrinol, 78 Rue Gen Leclerc, F-94270 Le Kremlin Bicetre, France.;Young, J (corresponding author), Univ Paris Saclay, Bicetre Hosp, INSERM U1185, 78 Rue Gen Leclerc, F-94270 Le Kremlin Bicetre, France.	jacques.young@aphp.fr	; Young, Jacques/T-2976-2018	Young, Jacques/0000-0001-9286-5631;					10	2	2	0	6	ENDOCRINE SOC	WASHINGTON	2055 L ST NW, SUITE 600, WASHINGTON, DC 20036 USA	0021-972X	1945-7197		J CLIN ENDOCR METAB	J. Clin. Endocrinol. Metab.	MAR 8	2021	106	3
J	Sarfati, J; Bouvattier, C; Bry-Gauillard, H; Cartes, A; Bouligand, J; Young, J				Sarfati, Julie; Bouvattier, Claire; Bry-Gauillard, Helene; Cartes, Alejandra; Bouligand, Jerome; Young, Jacques			Kallmann syndrome with FGFR1 and KAL1 mutations detected during fetal life	ORPHANET JOURNAL OF RARE DISEASES			English	Article						Congenital hypogonadotropic hypogonadism; Kallmann; Syndactyly; Kidney agenesis; Prenatal diagnosis; FGFR1; KAL1	CONGENITAL HYPOGONADOTROPIC HYPOGONADISM; RECEPTOR 1 FGFR1; FOLLICLE-STIMULATING-HORMONE; OF-FUNCTION MUTATIONS; GONADOTROPIN-DEFICIENCY; REPRODUCTIVE PHENOTYPES; LUTEINIZING-HORMONE; GENE; DIAGNOSIS; DELETION	Kallmann syndrome (KS) patients carrying FGFR1 mutations can transmit the disorder to their offspring as can asymptomatic female carriers of mutations in KAL1. We describe for the first time two cases in which KS was suspected during fetal life because of the family context and malformation detection by fetal ultrasound: syndactyly or unilateral renal agenesis in subjects with respectively FGFR1 …	[Sarfati, Julie; Bouligand, Jerome; Young, Jacques] Univ Paris Sud, F-94276 Le Kremlin Bicetre, France; [Bouligand, Jerome; Young, Jacques] INSERM, UMR 1185, F-94276 Le Kremlin Bicetre, France; [Sarfati, Julie; Bouvattier, Claire; Bry-Gauillard, Helene; Cartes, Alejandra; Bouligand, Jerome; Young, Jacques] Hop Bicetre, AP HP, F-94275 Le Kremlin Bicetre, France; [Sarfati, Julie; Bry-Gauillard, Hel…	Universite Paris Saclay; Institut National de la Sante et de la Recherche Medicale (Inserm); Universite Paris Saclay; Assistance Publique Hopitaux Paris (APHP); Hopital Universitaire Bicetre - APHP; Hopital Universitaire Antoine-Beclere - APHP	Young, J (corresponding author), Univ Paris Sud, F-94276 Le Kremlin Bicetre, France.	jacques.young@bct.aphp.fr	Young, Jacques/T-2976-2018; Bouvattier, claire/S-6176-2018; BOULIGAND, Jérôme/S-5716-2018		Agence Nationale de la Recherche [ANR-09-GENO-017-01]; European COST Action [BM1105]	Agence Nationale de la Recherche(Agence Nationale de la Recherche (ANR)); European COST Action	This work was supported by Agence Nationale de la Recherche (ANR-09-GENO-017-01). We also thank the European COST Action BM1105 for its support.		54	39	41	0	8	BIOMED CENTRAL LTD	LONDON	236 GRAYS INN RD, FLOOR 6, LONDON WC1X 8HL, ENGLAND	1750-1172			ORPHANET J RARE DIS	Orphanet J. Rare Dis.	JUN 9	2015	10
J	Dodé, C; Hardelin, JP				Dode, C.; Hardelin, J. -P.			Clinical genetics of Kallmann syndrome	ANNALES D ENDOCRINOLOGIE			English	Article						Kallmann syndrome; CHARGE syndrome; Hypogonadotropic hypogonadism; Anosmia; KAL1; FGFR1; FGF8; PROKR2; PROK2; CHD7	IDIOPATHIC HYPOGONADOTROPIC HYPOGONADISM; GONADOTROPIN-RELEASING-HORMONE; UNILATERAL RENAL APLASIA; RECEPTOR 1 FGFR1; CHARGE-SYNDROME; X-CHROMOSOME; OLFACTORY-BULB; FIBROBLAST-GROWTH-FACTOR-RECEPTOR-1 GENE; REPRODUCTIVE PHENOTYPES; PROKINETICIN-2 GENE	The Kallmann syndrome (KS) combines hypogonadotropic hypogonadism (HH) with anosmia. This is a clinically and genetically heterogeneous disease. KAL1, encoding the extracellular glycoprotein anosmin-1, is responsible for the X chromosome-linked recessive form of the disease (KAL1). Mutations in FGFR1 or FGF8, encoding fibroblast growth factor receptor-1 and fibroblast growth factor-8, respectivel…	[Hardelin, J. -P.] Inst Pasteur, INSERM, U587, Dept Neurosci, F-75724 Paris 15, France; [Dode, C.] Inst Cochin, INSERM, U1016, Dept Genet & Dev, F-75679 Paris 14, France	Pasteur Network; Universite Paris Cite; Institut Pasteur Paris; Institut National de la Sante et de la Recherche Medicale (Inserm); Institut National de la Sante et de la Recherche Medicale (Inserm); Universite Paris Cite	Hardelin, JP (corresponding author), Inst Pasteur, INSERM, U587, Dept Neurosci, 25 Rue Docteur Roux, F-75724 Paris 15, France.	catherine.dode@inserm.fr; jean-pierre.hardelin@pasteur.fr							98	55	59	0	7	MASSON EDITEUR	MOULINEAUX CEDEX 9	21 STREET CAMILLE DESMOULINS, ISSY, 92789 MOULINEAUX CEDEX 9, FRANCE	0003-4266	2213-3941		ANN ENDOCRINOL-PARIS	Ann Endocrinol.	MAY	2010	71	3
J	Jiang, XH; Li, DM; Gao, YZ; Zhang, XG; Wang, X; Yang, YH; Shen, Y				Jiang, Xiaohui; Li, Dingming; Gao, Yanzi; Zhang, Xueguang; Wang, Xiang; Yang, Yihong; Shen, Ying			A novel splice site variant in ANOS1 gene leads to Kallmann syndrome in three siblings	GENE			English	Article						Idiopathic hypogonadotropic hypogonadism; Kallmann syndrome; ANOS1 gene; Whole exome sequencing; Mutation	HYPOGONADOTROPIC HYPOGONADISM; CELLS; MEN	Idiopathic hypogonadotropic hypogonadism (IHH) is a rare genetic disease caused by low doses of hypothalamic gonadotropin-releasing hormone (GnRH), leading to absence or delayed sexual development. Kallmann syndrome (KS) is characterized by IHH with anosmia or hyposmia. Here, we identified a novel splice site variant (c. 726 + 2T > G) of ANOS1 gene in three siblings with KS from a Chinese Han fam…	[Jiang, Xiaohui; Li, Dingming] Sichuan Univ, West China Univ Hosp 2, Human Sperm Bank, Chengdu 610041, Peoples R China; [Jiang, Xiaohui; Li, Dingming] Sichuan Univ, Minist Educ, Key Lab Birth Defects & Related Dis Women & Child, Chengdu 610041, Peoples R China; [Gao, Yanzi] Sichuan Univ, West China Sch Stomatol, Chengdu 610041, Peoples R China; [Zhang, Xueguang; Wang, Xiang; Shen, Ying] Sichuan U…	Sichuan University; Sichuan University; Sichuan University; Sichuan University; Sichuan University	Shen, Y (corresponding author), Sichuan Univ, West China Univ Hosp 2, Key Lab Obstet Gynecol & Pediat Dis & Birth Defec, Minist Educ,Dept Obstet Gynecol,Joint Lab Reprod, Chengdu 610041, Peoples R China.	yingcaishen01@163.com	shen, ying/HHS-5635-2022; Li, Dingming/NEU-0424-2025; jiang, xiaohui/GWZ-4110-2022		General Program of China Post-doctoral Science Foundation [2018M640920]; Postdoctoral fund of Sichuan University [20826041B4090]; Sichuan Science & Technology Program [2018SZ0144]	General Program of China Post-doctoral Science Foundation; Postdoctoral fund of Sichuan University; Sichuan Science & Technology Program	We thank all the patients who provided samples to this research. This work was supported by General Program of China Post-doctoral Science Foundation (2018M640920), Postdoctoral fund of Sichuan University (20826041B4090) and Sichuan Science & Technology Program (2018SZ0144).		16	5	5	2	14	ELSEVIER	AMSTERDAM	RADARWEG 29, 1043 NX AMSTERDAM, NETHERLANDS	0378-1119	1879-0038		GENE	Gene	FEB 5	2020	726
J	Shaw, ND; Brand, H; Kupchinsky, ZA; Bengani, H; Plummer, L; Jones, TI; Erdin, S; Williamson, KA; Rainger, J; Stortchevoi, A; Samocha, K; Currall, BB; Dunican, DS; Collins, RL; Willer, JR; Lek, A; Lek, M; Nassan, M; Pereira, S; Kammin, T; Lucente, D; Silva, A; Seabra, CM; Chiang, C; An, Y; Ansari, M; Rainger, JK; Joss, S; Smith, JC; Lippincott, MF; Singh, SS; Patel, N; Jing, JW; Law, JR; Ferraro, …				Shaw, Natalie D.; Brand, Harrison; Kupchinsky, Zachary A.; Bengani, Hemant; Plummer, Lacey; Jones, Takako I.; Erdin, Serkan; Williamson, Kathleen A.; Rainger, Joe; Stortchevoi, Alexei; Samocha, Kaitlin; Currall, Benjamin B.; Dunican, Donncha S.; Collins, Ryan L.; Willer, Jason R.; Lek, Angela; Lek, Monkol; Nassan, Malik; Pereira, Shahrin; Kammin, Tammy; Lucente, Diane; Silva, Alexandra; Seabra, C…			IDENTIFICATION OF SMCHD1 MUTATIONS IN A SEVERE FORM OF KALLMANN SYNDROME (KS) WITH ABSENCE OF THE NOSE (ARHINIA) ATTESTS TO THE POWER OF EXTREME PHENOTYPES IN HUMAN REPRODUCTIVE GENE DISCOVERY	HORMONE RESEARCH IN PAEDIATRICS			English	Meeting Abstract									[Shaw, Natalie D.] NIEHS, Durham, NC USA; [Brand, Harrison; Erdin, Serkan; Stortchevoi, Alexei; Currall, Benjamin B.; Collins, Ryan L.; Lucente, Diane; Silva, Alexandra; Seabra, Catarina M.; Chiang, Colby; An, Yu; Lippincott, Margaret F.; Singh, Syliva S.; Patel, Nirav; Jing, Jenny W.; Balasubramanian, Ravikumar; Hall, Janet E.; Seminara, Stephanie B.; Gusella, James F.; Lin, Angela E.; Crowley, …	National Institutes of Health (NIH) - USA; NIH National Institute of Environmental Health Sciences (NIEHS); Harvard University; Harvard University Medical Affiliates; Massachusetts General Hospital; Duke University; University of Edinburgh; Harvard University; Harvard University Medical Affiliates; Massachusetts General Hospital; University of Massachusetts System; University of Massachusetts Wor…			shaw, natalie/C-3761-2019; Lippincott, Margaret/JNE-8613-2023; Nassan, Malik/ISS-0208-2023; MacArthur, Daniel/E-3275-2010; Loeys, B.L./L-4493-2015; Cesaretti, Claudia/K-2633-2018; Erdin, Serkan/B-4988-2008; Katsanis, Nicholas/E-1837-2012; Seabra, Catarina/ABA-5591-2020; Marsh, Joseph/F-2142-2010; Graham, John/J-1429-2019; Verloes, Alain/GPX-7561-2022; van Heyningen, Veronica/HSG-4766-2023; Hall, …	Hall, Janet/0000-0003-4644-3061;					0	0	0	0	5	KARGER	BASEL	ALLSCHWILERSTRASSE 10, CH-4009 BASEL, SWITZERLAND	1663-2818	1663-2826		HORM RES PAEDIAT	Horm. Res. Paediatr.		2017	88
J	Flannigan, R; Schlegel, PN				Flannigan, Ryan; Schlegel, Peter N.			Genetic diagnostics of male infertility in clinical practice	BEST PRACTICE & RESEARCH CLINICAL OBSTETRICS & GYNAECOLOGY			English	Article						male infertility; genetics; Y chromosome; klinefelter; mixed gonadal dysgenesis; CBAVD; y-microdeletions; Robertsonian translocations; autosomal translocations	HUMAN Y-CHROMOSOME; INTRACYTOPLASMIC SPERM INJECTION; CHROMATIN-STRUCTURE ASSAY; MIXED GONADAL-DYSGENESIS; X-INACTIVATION PROFILE; KLINEFELTER-SYNDROME; MEIOTIC SEGREGATION; DNA FRAGMENTATION; EXPRESSION ANALYSIS; KALLMANN-SYNDROME	Approximately 15% of couples are infertile. Male factors contribute to infertility in over 50% of cases. Identifiable genetic abnormalities contribute to 15%-20% of the most severe forms of male infertility, azoospermia. In this chapter, we explore known genetic causes of male infertility such as Klinefelter syndrome, XYY men, Kallmann syndrome, y-microdeletions, Robertsonian translocations, auto…	[Flannigan, Ryan; Schlegel, Peter N.] Weill Cornell Med, New York, NY USA	Cornell University; Weill Cornell Medicine	Flannigan, R (corresponding author), 525 East 68th St Starr Pavil,9th Floor, New York, NY 10021 USA.	rkflanni@gmail.com			Frederick J. and Theresa Dow Wallace Fund of the New York Community Trust; American Urology Association New York Section E. Darracott Vaughan MD, Research Scholar Award	Frederick J. and Theresa Dow Wallace Fund of the New York Community Trust; American Urology Association New York Section E. Darracott Vaughan MD, Research Scholar Award	Supported by The Frederick J. and Theresa Dow Wallace Fund of the New York Community Trust; American Urology Association New York Section E. Darracott Vaughan MD, Research Scholar Award.		127	41	50	0	12	ELSEVIER SCI LTD	OXFORD	THE BOULEVARD, LANGFORD LANE, KIDLINGTON, OXFORD OX5 1GB, OXON, ENGLAND	1521-6934	1532-1932		BEST PRACT RES CL OB	Best Pract. Res. Clin. Obstet. Gynaecol.	OCT	2017	44
J	Kaplan, JD; Bernstein, JA; Kwan, A; Hudgins, L				Kaplan, Julie D.; Bernstein, Jonathan A.; Kwan, Andrea; Hudgins, Louanne			Clues to an Early Diagnosis of Kallmann Syndrome	AMERICAN JOURNAL OF MEDICAL GENETICS PART A			English	Article						Kallmann; hypogonadotropic hypogonadism; anosmia; hearing loss; cleft lip/palate; renal agenesis; dental agenesis; microphallus; cryptorchidism; synkinesis	HYPOGONADOTROPIC HYPOGONADISM; GONADOTROPIN-DEFICIENCY; MUTATIONS; ANOSMIA; KAL1; INHIBITION; FAMILIES; HORMONE; FGFR1; CHD7	Kallmann syndrome (KS) is defined by the association of idiopathic hypogonadotropic hypogonadism and anosmia/hyposmia. Diagnosis is frequently delayed, however, because hypogonadotropic hypogonadism is usually not apparent until puberty and individuals with anosmia/hyposmia are often unaware of this sensory deficit. Mutations in at least six genes have been associated with KS; however, the sensit…	[Kaplan, Julie D.; Bernstein, Jonathan A.; Kwan, Andrea; Hudgins, Louanne] Stanford Univ, Sch Med, Dept Pediat, Div Med Genet, Stanford, CA 94305 USA	Stanford University	Kaplan, JD (corresponding author), Univ Maryland, Med Ctr, 737 W Lombard St,Rm 195, Baltimore, MD 21201 USA.	jkaplan@peds.umaryland		Hanson-Kahn, Andrea/0000-0002-1735-5655					33	40	45	0	2	WILEY	HOBOKEN	111 RIVER ST, HOBOKEN 07030-5774, NJ USA	1552-4825	1552-4833		AM J MED GENET A	Am. J. Med. Genet. A	NOV	2010	152A	11
J	Nabbout, LAK; Salti, IS; Choucair, MK				Nabbout, Lara Al-Khoury; Salti, Ibrahim S.; Choucair, Mahmoud K.			An Unusual Case of Autonomous Hyperparathyroidism in a Patient With X-Linked Hypophosphatemic Rickets and Kallmann Syndrome	AMERICAN JOURNAL OF THE MEDICAL SCIENCES			English	Article						Hyperparathyroidism; Hypophosphatemic rickets; Kallmann syndrome	SERUM PARATHYROID-HORMONE; TERTIARY HYPERPARATHYROIDISM; VITAMIN-D; PHOSPHATE; THERAPY; PHOSPHORUS; EXPRESSION; RISK; PHEX	We are reporting an unusual patient who presented to our medical center at 18 years of age for evaluation of disabling bilateral lower extremity deformity and delayed puberty. Extensive clinical, laboratory, and radiologic evaluation confirmed the coexistence of 2 X-linked inherited disorders, X-linked hypophosphatemic rickets (XLH) and Kallmann syndrome (KS). Treatment with oral phosphate and ca…	[Nabbout, Lara Al-Khoury; Salti, Ibrahim S.; Choucair, Mahmoud K.] Amer Univ Beirut, Med Ctr, Dept Med, Div Endocrinol & Metab, Beirut, Lebanon	American University of Beirut	Salti, IS (corresponding author), Amer Univ Beirut, Med Ctr, Dept Med, Div Endocrinol & Metab, Riad El Solh St,POB 11-0236, Beirut, Lebanon.	isalti@aub.edu.lb							31	4	4	0	3	ELSEVIER SCIENCE INC	NEW YORK	STE 800, 230 PARK AVE, NEW YORK, NY 10169 USA	0002-9629	1538-2990		AM J MED SCI	Am. J. Med. Sci.	FEB	2009	337	2
J	Wang, F; Zhao, SL; Xie, YH; Yang, WJ; Mo, ZH				Wang, Fang; Zhao, Shaoli; Xie, Yanhong; Yang, Wenjun; Mo, Zhaohui			De novo SOX10 Nonsense Mutation in a Patient with Kallmann Syndrome, Deafness, Iris Hypopigmentation, and Hyperthyroidism	ANNALS OF CLINICAL AND LABORATORY SCIENCE			English	Article						SOX10; Kallmann syndrome; Waardenburg syndrome; hypogonadotropic hypogonadism; Hyperthyroidism.	WAARDENBURG-SYNDROME; HYPOGONADOTROPIC HYPOGONADISM; HEARING-LOSS; VITILIGO; DISEASE; GENE	Kallmann syndrome (KS) is a clinically and genetically heterogeneous disorder characterized by hypogonadotropic hypogonadism and olfactory dysfunction. Recently, mutations in SOX10 a well-known causative gene of Waardenburg syndrome (WS), have been identified in a few KS patients with additional developmental defects including hearing loss. However, the understanding of SOX10 imitation associates…	[Wang, Fang; Zhao, Shaoli; Xie, Yanhong; Yang, Wenjun; Mo, Zhaohui] Cent S Univ, Xiangya Hosp 3, Endocrinol Dept, 138 Tong Zipo Rd, Changsha 410013, Hunan, Peoples R China	Central South University	Mo, ZH (corresponding author), Cent S Univ, Xiangya Hosp 3, Endocrinol Dept, 138 Tong Zipo Rd, Changsha 410013, Hunan, Peoples R China.	easd04mzh@126.com	Yang, Wenjun/GZG-6460-2022; Wang, 王芳/AAS-6565-2021		National Natural Science Foundation of China [81400831, 81670769]; New Xiangya Talent Project of the Third Xiangya Hospital of Central South University [JY201718]; Ness Xiangya Talent Project of the Third Xiangya Hospital of Central South University [20150307]	National Natural Science Foundation of China(National Natural Science Foundation of China (NSFC)); New Xiangya Talent Project of the Third Xiangya Hospital of Central South University; Ness Xiangya Talent Project of the Third Xiangya Hospital of Central South University	This study was supported by the National Natural Science Foundation of China (No.81400831); The National Natural Science Foundation of China (No.81670769); The New Xiangya Talent Project of the Third Xiangya Hospital of Central South University (No.JY201718); The Ness Xiangya Talent Project of the Third Xiangya Hospital of Central South University (20150307).		22	15	17	0	9	ASSOC CLINICAL SCIENTISTS	MIDDLEBURY	PO BOX 1287, MIDDLEBURY, VT 05753 USA	0091-7370	1550-8080		ANN CLIN LAB SCI	Ann. Clin. Lab. Sci.	MAR-APR	2018	48	2
S	Choy, C; Kim, SH		Quinton, R		Choy, Catherine; Kim, Soo-Hyun			Biological Actions and Interactions of Anosmin-1	KALLMANN SYNDROME AND HYPOGONADOTROPIC HYPOGONADISM	Frontiers of Hormone Research		English	Review; Book Chapter							GONADOTROPIN-RELEASING-HORMONE; LINKED KALLMANN-SYNDROME; IDIOPATHIC HYPOGONADOTROPIC HYPOGONADISM; GROWTH-FACTOR RECEPTOR; FIBRONECTIN TYPE-III; SYNDROME GENE KAL-1; HEPARAN-SULFATE; CELL-ADHESION; PLASMINOGEN-ACTIVATOR; NERVOUS-SYSTEM	Kallmann syndrome is a multigenic human developmental disorder where the molecular pathogenesis is still only partially understood and there is no single unifying animal model. The protein anosmin-1, encoded by the KAL1 gene, is associated with the X-linked form of the disease. The biology and molecular structure of anosmin-1 has been investigated systematically over the years by various cell cul…	[Choy, Catherine; Kim, Soo-Hyun] Univ London, St Georges Med Sch, Div Basic Med Sci, London SW17 0RE, England	City St Georges, University of London; University of London	Kim, SH (corresponding author), Univ London, St Georges Med Sch, Div Basic Med Sci, Cranmer Terrace, London SW17 0RE, England.	skim@sgul.ac.uk	Kim, Soo/ABG-8773-2020	Kim, Soo-Hyun/0000-0002-9394-1437					57	10	11	0	2	KARGER	BASEL	POSTFACH, CH-4009 BASEL, SWITZERLAND	0301-3073		978-3-8055-8617-7	FRONT HORM RES	Front.Horm.Res.		2010	39
J	Karstensen, HG; Tommerup, N				Karstensen, H. G.; Tommerup, N.			Isolated and syndromic forms of congenital anosmia	CLINICAL GENETICS			English	Review						Human congenital anosmia	NUCLEOTIDE-GATED CHANNEL; OF-FUNCTION MUTATIONS; OLFACTORY DYSFUNCTION; HYPOGONADOTROPIC HYPOGONADISM; KALLMANN-SYNDROME; NEUROECTODERMAL SYNDROME; ODOR DISCRIMINATION; CHARGE SYNDROME; MR EVALUATION; GENE	Loss of smell (anosmia) is common in the general population and the frequency increases with age. A much smaller group have no memory of ever being able to smell and are classified as having isolated congenital anosmia (ICA). Families are rare, and tend to present in a dominant inheritance pattern. Despite a strong degree of heritability, no human disease-causing mutations have been identified. A…	[Tommerup, N.] Univ Copenhagen, Wilhelm Johannsen Ctr Funct Genome Res, Dept Cellular & Mol Med, Fac Hlth Sci, DK-2200 Copenhagen N, Denmark	University of Copenhagen	Tommerup, N (corresponding author), Univ Copenhagen, Wilhelm Johannsen Ctr Funct Genome Res, Dept Cellular & Mol Med, Fac Hlth Sci, Bldg 24-4,Blegdamsvej 3, DK-2200 Copenhagen N, Denmark.	ntommerup@sund.ku.dk	Tommerup, Niels/T-8776-2017	Tommerup, Niels/0000-0003-2304-0112	Lundbeck Foundation; Chevron Texaco; Faroese Research Council EIK Bank; Danish National Research Foundation; Lundbeck Foundation [R32-2008-2947] Funding Source: researchfish	Lundbeck Foundation(Lundbeckfonden); Chevron Texaco; Faroese Research Council EIK Bank; Danish National Research Foundation(Danmarks Grundforskningsfond); Lundbeck Foundation(Lundbeckfonden)	This work was supported by the Lundbeck Foundation, Chevron Texaco, The Faroese Research Council EIK Bank and the Danish National Research Foundation.		88	60	73	2	33	WILEY	HOBOKEN	111 RIVER ST, HOBOKEN 07030-5774, NJ USA	0009-9163	1399-0004		CLIN GENET	Clin. Genet.	MAR	2012	81	3
J	Dai, WT; Wu, JY; Zhao, YG; Jiang, F; Zheng, RZ; Chen, DN; Men, MC; Li, JD				Dai, Wenting; Wu, Jiayu; Zhao, Yaguang; Jiang, Fang; Zheng, Ruizhi; Chen, Dan-Na; Men, Meichao; Li, Jia-Da			Functional analysis of SOX10 mutations identified in Chinese patients with Kallmann syndrome	GENE			English	Article						SOX10; Kallmann syndrome; Transactivity	TRANSCRIPTION FACTOR SOX10; HYPOGONADOTROPIC HYPOGONADISM; NONSENSE MUTATION; DEFICIENCY; GENE	Kallmann syndrome (KS) is characterized by the association of anosmia and hypogonadotropic hypogonadism. The hypogonadotropic hypogonadism is due to deficient production, secretion or action of gonadotropin-releasing hormone (GnRH). Mutations in transcription factor SOX10 have been recently identified in patients with KS and hearing loss. In this study, we identified three novel SOX10 mutations i…	[Dai, Wenting; Wu, Jiayu; Zhao, Yaguang; Jiang, Fang; Li, Jia-Da] Cent S Univ, Sch Life Sci, 110 Xiangya Rd, Changsha 410078, Hunan, Peoples R China; [Dai, Wenting; Wu, Jiayu; Zhao, Yaguang; Jiang, Fang; Li, Jia-Da] Cent S Univ, Hunan Key Lab Anim Models Human Dis, Changsha 410078, Hunan, Peoples R China; [Dai, Wenting; Wu, Jiayu; Zhao, Yaguang; Jiang, Fang; Li, Jia-Da] Cent S Univ, Hunan Key Lab…	Central South University; Central South University; Central South University; Zhengzhou University; Changsha Medical University; Central South University	Li, JD (corresponding author), Cent S Univ, Sch Life Sci, 110 Xiangya Rd, Changsha 410078, Hunan, Peoples R China.;Men, MC (corresponding author), Cent S Univ, Xiangya Hosp, Changsha 410078, Hunan, Peoples R China.	48003182@qq.com; lijiada@sklmg.edu.cn	; Li, Yuxuan/JKH-9115-2023; Wu, Jiayu/JFE-7136-2023	Dai, Wenting/0000-0003-4152-3898; Li, Jia-Da/0000-0002-4236-3518; Wu, Jiayu/0000-0001-9802-0250;	National Natural Science Foundation of China, China [31371187, 81770780, 81728013]; Key research and development programs from Hunan Province, China [2018DK2010, 2018DK2013]; Natural Science Foundation of Hunan Province, China [2018JJ3573]; Training Program Foundation for Excellent innovation Youth of Changsha, Hunan Province, China [kq1802019]	National Natural Science Foundation of China, China(National Natural Science Foundation of China (NSFC)); Key research and development programs from Hunan Province, China; Natural Science Foundation of Hunan Province, China(Natural Science Foundation of Hunan Province); Training Program Foundation for Excellent innovation Youth of Changsha, Hunan Province, China	This project was financially supported by National Natural Science Foundation of China, China (31371187, 81770780, and 81728013), the Key research and development programs from Hunan Province, China (2018DK2010, 2018DK2013), Natural Science Foundation of Hunan Province, China (2018JJ3573) and Training Program Foundation for Excellent innovation Youth of Changsha, Hunan Province, China (kq1802019).		37	17	21	0	18	ELSEVIER SCIENCE BV	AMSTERDAM	PO BOX 211, 1000 AE AMSTERDAM, NETHERLANDS	0378-1119	1879-0038		GENE	Gene	JUN 20	2019	702
J	Amato, E Jr; Taroc, EZM; Forni, PE				Amato Jr, Enrico; Taroc, Ed Zandro M.; Forni, Paolo E.			Illuminating the terminal nerve: Uncovering the link between GnRH-1 neuron and olfactory development	JOURNAL OF COMPARATIVE NEUROLOGY			English	Article						GnRH neurons; Kallmann syndrome; migratory mass; olfactory bulb; pioneer neurons; prokineticin receptor-2; terminal nerve	GONADOTROPIN-RELEASING-HORMONE; KALLMANN-SYNDROME; HYPOGONADOTROPIC HYPOGONADISM; MIGRATORY PATHWAY; GENE-EXPRESSION; LHRH NEURONS; TESTICULAR ACTIVITY; VOMERONASAL ORGAN; SENSORY NEURONS; MESSENGER-RNA	During embryonic development, the olfactory placode (OP) generates migratory neurons, including olfactory pioneer neurons, cells of the terminal nerve (TN), gonadotropin-releasing hormone-1 (GnRH-1) neurons, and other uncharacterized neurons. Pioneer neurons from the OP induce olfactory bulb (OB) morphogenesis. In mice, GnRH-1 neurons appear in the olfactory system around mid-gestation and migrat…	[Amato Jr, Enrico; Taroc, Ed Zandro M.; Forni, Paolo E.] SUNY Albany, Ctr Neurosci Res, RNA Inst, Dept Biol Sci, Albany, NY 12222 USA	State University of New York (SUNY) System; University at Albany, SUNY	Forni, PE (corresponding author), SUNY Albany, Ctr Neurosci Res, RNA Inst, Dept Biol Sci, Albany, NY 12222 USA.	pforni@albany.edu	; FORNI, PAOLO/C-3533-2011	Forni, Paolo E./0000-0001-6547-3464; Amato, Enrico/0000-0002-6636-1170; Taroc, Ed Zandro/0000-0002-0873-4901	National Institute of Child Health and Human Development	National Institute of Child Health and Human Development(United States Department of Health & Human ServicesNational Institutes of Health (NIH) - USANIH Eunice Kennedy Shriver National Institute of Child Health & Human Development (NICHD))	We thank Dr. Andrew Poulos (University at Albany), Dr. Damian Zuloaga (University at Albany), and Dr. Ravikumar Balasubramanian (MGH, Harvard University) for their invaluable insights, comments, and critiques on this manuscript. We thank Genepaint (Visel et al., 2004), for giving us permission to use digital images of in situ hybridizations.		146	6	6	2	6	WILEY	HOBOKEN	111 RIVER ST, HOBOKEN 07030-5774, NJ USA	0021-9967	1096-9861		J COMP NEUROL	J. Comp. Neurol.	MAR	2024	532	3
J	Miya, K; Shimojima, K; Sugawara, M; Shimada, S; Tsuri, H; Harai-Tanaka, T; Nakaoka, S; Kanegane, H; Miyawaki, T; Yamamoto, T				Miya, Kazushi; Shimojima, Keiko; Sugawara, Midori; Shimada, Shino; Tsuri, Hiroyuki; Harai-Tanaka, Tomomi; Nakaoka, Sachiko; Kanegane, Hirokazu; Miyawaki, Toshio; Yamamoto, Toshiyuki			A de novo interstitial deletion of 8p11.2 including ANK1 identified in a patient with spherocytosis, psychomotor developmental delay, and distinctive facial features	GENE			English	Article						Hereditary spherocytosis; Ankyrin 1 gene (ANK1); Contiguous gene syndrome; 8p11.2; Chromosomal microarray testing	SHORT ARM; HEREDITARY SPHEROCYTOSIS; CONGENITAL SPHEROCYTOSIS; KALLMANN-SYNDROME; ANKYRIN GENE; CHROMOSOME-8; MUTATIONS; DOMINANT	The contiguous gene syndrome involving 8p11.2 is recognized as a combined phenotype of both Kallmann syndrome and hereditary spherocytosis, because the genes responsible for these 2 clinical entities, the fibroblast growth factor receptor 1 (FGFR1) and ankyrin 1 (ANK1) genes, respectively, are located in this region within a distance of 3.2 Mb. We identified a 3.7 Mb deletion of 8p11.2 in a 19-mo…	[Shimojima, Keiko; Sugawara, Midori; Shimada, Shino; Tsuri, Hiroyuki; Yamamoto, Toshiyuki] Tokyo Womens Med Univ, Inst Integrated Med Sci, Tokyo 1628666, Japan; [Miya, Kazushi; Harai-Tanaka, Tomomi; Nakaoka, Sachiko; Kanegane, Hirokazu; Miyawaki, Toshio] Toyama Univ, Grad Sch Med & Pharmaceut Sci, Dept Pediat, Toyama 930, Japan	Tokyo Women's Medical University; University of Toyama	Yamamoto, T (corresponding author), Tokyo Womens Med Univ, Inst Integrated Med Sci, 8-1 Kawada Cho, Tokyo 1628666, Japan.	yamamoto.toshiyuki@twmu.ac.jp	Shimada, Shino/HKV-0645-2023; Yamamoto, Toshiyuki/GLV-2996-2022	Miya, Kazushi/0000-0002-1090-0059;	Japan Society for the Promotion of Science (JSPS)	Japan Society for the Promotion of Science (JSPS)(Ministry of Education, Culture, Sports, Science and Technology, Japan (MEXT)Japan Society for the Promotion of Science)	We thank the patients and their families for their cooperation. We also would like to acknowledge the DECIPHER database (http://decipher.sanger.ac.uk/) for the important information it has provided us. This work was supported by Grant-in-Aid for Scientific Research (C), Japan Society for the Promotion of Science (JSPS).		15	15	17	0	6	ELSEVIER SCIENCE BV	AMSTERDAM	PO BOX 211, 1000 AE AMSTERDAM, NETHERLANDS	0378-1119			GENE	Gene	SEP 10	2012	506	1
J	Bademci, G; Cengiz, FB; Foster, J ; Duman, D; Sennaroglu, L; Diaz-Horta, O; Atik, T; Kirazli, T; Olgun, L; Alper, H; Menendez, I; Loclar, I; Sennaroglu, G; Tokgoz-Yilmaz, S; Guo, S; Olgun, Y; Mahdieh, N; Bonyadi, M; Bozan, N; Ayral, A; Ozkinay, F; Yildirim-Baylan, M; Blanton, SH; Tekin, M				Bademci, G.; Cengiz, F. B.; Foster, J., II; Duman, D.; Sennaroglu, L.; Diaz-Horta, O.; Atik, T.; Kirazli, T.; Olgun, L.; Alper, H.; Menendez, I.; Loclar, I.; Sennaroglu, G.; Tokgoz-Yilmaz, S.; Guo, S.; Olgun, Y.; Mahdieh, N.; Bonyadi, M.; Bozan, N.; Ayral, A.; Ozkinay, F.; Yildirim-Baylan, M.; Blanton, S. H.; Tekin, M.			Variations in Multiple Syndromic Deafness Genes Mimic Non-syndromic Hearing Loss	SCIENTIFIC REPORTS			English	Article							COPY-NUMBER VARIATION; CHARGE SYNDROME; NOONAN SYNDROME; HYPERTROPHIC CARDIOMYOPATHY; MUTATION SPECTRUM; SLC26A4 MUTATIONS; KALLMANN-SYNDROME; LEOPARD-SYNDROME; PENDRED-SYNDROME; PDS GENE	The genetics of both syndromic (SHL) and non-syndromic hearing loss (NSHL) is characterized by a high degree of genetic heterogeneity. We analyzed whole exome sequencing data of 102 unrelated probands with apparently NSHL without a causative variant in known NSHL genes. We detected five causative variants in different SHL genes (SOX10, MITF, PTPN11, CHD7, and KMT2D) in five (4.9%) probands. Clini…	[Bademci, G.; Cengiz, F. B.; Foster, J., II; Diaz-Horta, O.; Menendez, I.; Guo, S.; Blanton, S. H.; Tekin, M.] Univ Miami, John P Hussman Inst Human Genom, Miami, FL 33136 USA; [Duman, D.] Ankara Univ, Sch Med, Dept Pediat, Div Genet, TR-06620 Ankara, Turkey; [Sennaroglu, L.] Hacettepe Univ, Sch Med, Dept Otolaryngol, TR-06100 Ankara, Turkey; [Atik, T.; Ozkinay, F.] Ege Univ, Sch Med, Dept Pediat…	University of Miami; Ankara University; Hacettepe University; Ege University; Ege University; Izmir Bozyaka Training & Research Hospital; Ege University; Koc University; Hacettepe University; Iran University of Medical Sciences; University of Tabriz; Yuzuncu Yil University; Dicle University; University of Miami; University of Miami	Tekin, M (corresponding author), Univ Miami, John P Hussman Inst Human Genom, Miami, FL 33136 USA.;Tekin, M (corresponding author), Univ Miami, Dr John T Macdonald Fdn, Dept Human Genet, Miami, FL 33136 USA.;Tekin, M (corresponding author), Univ Miami, Dept Otolaryngol, Miami, FL 33136 USA.	mtekin@miami.edu	; Atik, Tahir/AAY-5682-2021; Tekin, Mustafa/ABG-7627-2020; Tokgoz Yilmaz, Suna/AAA-1420-2020; sennaroglu, levent/AAE-9090-2019; Ergin, Filiz Basak/JEP-6180-2023; Mahdieh, Nejat/J-1258-2014; duman, duygu/AAF-8093-2020; Blanton, Susan/ABF-1323-2021	Tekin, Mustafa/0000-0002-3525-7960; Tokgoz Yilmaz, Suna/0000-0002-4656-099X; Bonyadi, Mortaza/0000-0003-3216-2947; Bademci, Guney/0000-0002-4052-8833; Mahdieh, Nejat/0000-0002-8614-1538; Duman, Duygu/0000-0001-7583-0349; ATIK, TAHIR/0000-0002-1142-3872; Blanton, Susan/0000-0002-5433-3439	National Institutes of Health [R01DC009645, R01DC012836]	National Institutes of Health(United States Department of Health & Human ServicesNational Institutes of Health (NIH) - USA)	This work was supported by National Institutes of Health grants R01DC009645 and R01DC012836 to M.T.		59	38	39	0	21	NATURE PORTFOLIO	BERLIN	HEIDELBERGER PLATZ 3, BERLIN, 14197, GERMANY	2045-2322			SCI REP-UK	Sci Rep	AUG 26	2016	6
J	Jensterle, M; Janez, A; Vesnaver, TV; Debeljak, M; Breznik, N; Podkrajsek, KT; Herman, R; Fliers, E; Battelino, T; Stefanija, MA				Jensterle, Mojca; Janez, Andrej; Vesnaver, Tina Vipotnik; Debeljak, Marusa; Breznik, Nika; Podkrajsek, Katarina Trebusak; Herman, Rok; Fliers, Eric; Battelino, Tadej; Stefanija, Magdalena Avbelj			Case Report: Multiple prolactinomas in a young man with Kallmann syndrome and familial hypocalciuric hypercalcemia	FRONTIERS IN ENDOCRINOLOGY			English	Article						Kallmann syndrome; prolactinoma; hypogonadism; sex hormones; familial hypocalciuric hypercalcemia	PITUITARY; IDENTIFICATION; PREVALENCE; MUTATIONS; DIAGNOSIS; CHILDREN	IntroductionThe occurrence of prolactinomas in sex hormone treated patients with central hypogonadism is extremely rare.Case presentationWe present a Caucasian male patient who was diagnosed with Kallmann syndrome (KS) at age 15 years. Testosterone treatment was started. At age 26 the patient presented with mild headache. MRI revealed two separate pituitary adenomas along with the absence of the …	[Jensterle, Mojca; Janez, Andrej; Herman, Rok] Univ Med Ctr Ljubljana, Dept Endocrinol Diabet & Metab Dis, Ljubljana, Slovenia; [Jensterle, Mojca; Janez, Andrej; Debeljak, Marusa; Herman, Rok; Battelino, Tadej; Stefanija, Magdalena Avbelj] Univ Ljubljana, Fac Med, Ljubljana, Slovenia; [Vesnaver, Tina Vipotnik] Univ Med Ctr Ljubljana, Clin Inst Radiol, Ljubljana, Slovenia; [Debeljak, Marusa; Brezn…	University Medical Centre Ljubljana; University of Ljubljana; University Medical Centre Ljubljana; University Medical Centre Ljubljana; University of Ljubljana; University of Amsterdam; University Medical Centre Ljubljana	Jensterle, M (corresponding author), Univ Med Ctr Ljubljana, Dept Endocrinol Diabet & Metab Dis, Ljubljana, Slovenia.;Jensterle, M (corresponding author), Univ Ljubljana, Fac Med, Ljubljana, Slovenia.	mojcajensterle@yahoo.com	Trebusak Podkrajsek, Katarina/AAE-2910-2019; Battelino, Tadej/JMH-1811-2023		The research work was partly funded by the Slovenian research agency project P3-0298. The planning and conduction of the study, the interpretation of data, and the writing of the present manuscript are completely independent of the funder. [P3-0298]; Slovenian research agency project	The research work was partly funded by the Slovenian research agency project P3-0298. The planning and conduction of the study, the interpretation of data, and the writing of the present manuscript are completely independent of the funder.; Slovenian research agency project(Slovenian Research Agency - Slovenia)	The research work was partly funded by the Slovenian research agency project P3-0298. The planning and conduction of the study, the interpretation of data, and the writing of the present manuscript are completely independent of the funder.		38	0	0	1	1	FRONTIERS MEDIA SA	LAUSANNE	AVENUE DU TRIBUNAL FEDERAL 34, LAUSANNE, CH-1015, SWITZERLAND	1664-2392			FRONT ENDOCRINOL	Front. Endocrinol.	OCT 30	2023	14
J	Miraoui, H; Dwyer, A; Pitteloud, N				Miraoui, Hichem; Dwyer, Andrew; Pitteloud, Nelly			Role of fibroblast growth factor (FGF) signaling in the neuroendocrine control of human reproduction	MOLECULAR AND CELLULAR ENDOCRINOLOGY			English	Review						GnRH deficiency; Kallmann syndrome; FGF signaling; FGFR1; FGF8; Oligogenicity	IDIOPATHIC HYPOGONADOTROPIC HYPOGONADISM; GONADOTROPIN-RELEASING-HORMONE; RECEPTOR 1 FGFR1; KALLMANN-SYNDROME; OSTEOGLOPHONIC DYSPLASIA; FIBROBLAST-GROWTH-FACTOR-RECEPTOR-1 GENE; COMMON MUTATION; CLEFT-LIP; DEFICIENCY; DISEASE	Fibroblast growth factor (FGF) signaling is critical for a broad range of developmental processes. In 2003, Fibroblast growth factor receptor 1 (FGFR1) was discovered as a novel locus causing both forms of isolate GnRH Deficiency, Kallmann syndrome [KS with anosmia] and normosmic idiopathic hypogonadotropic hypogonadism [nIHH] eventually accounting for approximately 10% of gonadotropin-releasing …	[Miraoui, Hichem; Dwyer, Andrew; Pitteloud, Nelly] CHU Vaudois, Endocrine Diabet & Metab Serv, CH-1011 Lausanne, Switzerland	University of Lausanne; Centre Hospitalier Universitaire Vaudois (CHUV)	Pitteloud, N (corresponding author), CHU Vaudois, Endocrine Diabet & Metab Serv, BH 19-701,Rue Bugnon 46, CH-1011 Lausanne, Switzerland.	Nelly.Pitteloud@chuv.ch	Dwyer, Andrew/D-8099-2012; PITTELOUD, Nelly/K-2709-2014	Dwyer, Andrew/0000-0002-7023-6794;	NICHD NIH HHS [R01 HD056264] Funding Source: Medline	NICHD NIH HHS(United States Department of Health & Human ServicesNational Institutes of Health (NIH) - USANIH Eunice Kennedy Shriver National Institute of Child Health & Human Development (NICHD))			53	21	22	0	8	ELSEVIER IRELAND LTD	CLARE	ELSEVIER HOUSE, BROOKVALE PLAZA, EAST PARK SHANNON, CO, CLARE, 00000, IRELAND	0303-7207			MOL CELL ENDOCRINOL	Mol. Cell. Endocrinol.	OCT 22	2011	346	1-2
J	Marcos, S; Monnier, C; Rovira, X; Fouveaut, C; Pitteloud, N; Ango, F; Dodé, C; Hardelin, JP				Marcos, Severine; Monnier, Carine; Rovira, Xavier; Fouveaut, Corinne; Pitteloud, Nelly; Ango, Fabrice; Dode, Catherine; Hardelin, Jean-Pierre			Defective signaling through plexin-A1 compromises the development of the peripheral olfactory system and neuroendocrine reproductive axis in mice	HUMAN MOLECULAR GENETICS			English	Article							GONADOTROPIN-RELEASING-HORMONE; IDIOPATHIC HYPOGONADOTROPIC HYPOGONADISM; LINKED KALLMANN-SYNDROME; OF-FUNCTION MUTATIONS; NEURAL CELL-ADHESION; CANDIDATE GENE; SEMAPHORIN 3A; LHRH NEURONS; MIGRATION; PROTEIN	The olfacto-genital syndrome (Kallmann syndrome) associates congenital hypogonadism due to gonadotropin-releasing hormone (GnRH) deficiency and anosmia. This is a genetically heterogeneous developmental disease with various modes of transmission, including oligogenic inheritance. Previous reports have involved defective cell signaling by semaphorin-3A in the disease pathogenesis. Here, we report …	[Marcos, Severine; Dode, Catherine] Paris Descartes Univ, Fac Pharmaceut & Biol Sci, EA7331, Genet Pathophysiol & Therapeut Approaches Heredit, F-75006 Paris, France; [Monnier, Carine; Ango, Fabrice] CNRS, UMR5203, Inst Funct Genom, F-34000 Montpellier, France; [Rovira, Xavier] Univ Vic, Mol Photopharmacol Res Grp, Tissue Repair & Regenerat Lab, Cent Univ Catalonia, Vic 08500, Spain; [Fouveaut, C…	Universite Paris Cite; Centre National de la Recherche Scientifique (CNRS); CNRS - National Institute for Biology (INSB); Universite de Montpellier; Universitat de Vic - Universitat Central de Catalunya (UVic-UCC); Assistance Publique Hopitaux Paris (APHP); Hopital Universitaire Ambroise-Pare - APHP; Universite Paris Cite; Hopital Universitaire Hotel-Dieu - APHP; Hopital Universitaire Cochin - AP…	Hardelin, JP (corresponding author), Inst Pasteur, Dept Neurosci, Batiment Fernbach,25 Rue Docteur Roux, F-75015 Paris, France.	jean-pierre.hardelin@pasteur.fr	Rovira, Xavier/M-4669-2015; Algans, Xavier/M-4669-2015	Rovira, Xavier/0000-0002-9764-9927; Ango, Fabrice/0000-0002-5548-209X;	Agence Nationale pour la Recherche [ANR-14-CE12-0015]; Agence Nationale de la Recherche (ANR) [ANR-14-CE12-0015] Funding Source: Agence Nationale de la Recherche (ANR)	Agence Nationale pour la Recherche(Agence Nationale de la Recherche (ANR)); Agence Nationale de la Recherche (ANR)(Agence Nationale de la Recherche (ANR))	Agence Nationale pour la Recherche (grant number ANR-14-CE12-0015 to S.M., C.M., F.A., C.D., and J.-P.H.).		54	35	37	0	7	OXFORD UNIV PRESS	OXFORD	GREAT CLARENDON ST, OXFORD OX2 6DP, ENGLAND	0964-6906	1460-2083		HUM MOL GENET	Hum. Mol. Genet.	JUN 1	2017	26	11
J	Fathi, AK; Luo, XP				Fathi, Aws K.; Luo, Xiaoping			RETRACTED: Normosmic idiopathic hypogonadotropic hypogonadism: update on the genetic background and future challenges (Retracted Article)	JOURNAL OF PEDIATRIC ENDOCRINOLOGY & METABOLISM			English	Review; Retracted Publication						GnRHR; idiopathic hypogonadotropic hypogonadism; Kallmann syndrome; kisspeptin; neurokinin B; puberty	GONADOTROPIN-RELEASING-HORMONE; GNRH RECEPTOR; MISSENSE MUTATION; KALLMANN-SYNDROME; NEUROENDOCRINE REGULATION; INACTIVATING MUTATION; MOLECULAR-BASIS; NEUROKININ B; OBESITY; LEPTIN	Purpose of review: What controls puberty remains largely unknown, and current gene mutations account for only about one-third of the apparently genetic cases of idiopathic hypogonadotropic hypogonadism. Lately, important developments have occurred in this field. Recent findings: The neuroendocrine control of reproduction in all mammals is governed by a hypothalamic neural network of approximately…	[Fathi, Aws K.; Luo, Xiaoping] Huazhong Univ Sci & Technol, Tongji Med Coll, Tongji Hosp, Dept Pediat, Wuhan 430030, Peoples R China; [Fathi, Aws K.] Al Mosul Univ, Al Mosul Med Coll, Al Khansa Hosp, Dept Pediat, Mosul 41001, Iraq	Huazhong University of Science & Technology	Luo, XP (corresponding author), Huazhong Univ Sci & Technol, Tongji Med Coll, Tongji Hosp, Dept Pediat, Wuhan 430030, Peoples R China.	awsalshahery@yahoo.co.uk							72	6	7	1	9	WALTER DE GRUYTER GMBH	BERLIN	GENTHINER STRASSE 13, D-10785 BERLIN, GERMANY	0334-018X	2191-0251		J PEDIATR ENDOCR MET	J. Pediatr. Endocrinol. Metab.	MAY	2013	26	5-6
S	MacColl, GS; Quinton, R; Bülow, HE		Quinton, R		MacColl, Gavin S.; Quinton, Richard; Buelow, Hannes E.			Biology of KAL1 and Its Orthologs: Implications for X-Linked Kallmann Syndrome and the Search for Novel Candidate Genes	KALLMANN SYNDROME AND HYPOGONADOTROPIC HYPOGONADISM	Frontiers of Hormone Research		English	Review; Book Chapter							GONADOTROPIN-RELEASING-HORMONE; IDIOPATHIC HYPOGONADOTROPIC HYPOGONADISM; HEPARAN-SULFATE PROTEOGLYCANS; MIRROR MOVEMENTS; C-ELEGANS; NEURONAL DEVELOPMENT; CELL-ADHESION; ANOSMIN-1; MIGRATION; ZEBRAFISH	Kallmann syndrome is characterised by congenital hypogonadotropic hypogonadism and anosmia, sometimes with other non-reproductive defects. Although multiple genetic pathways are now known to be involved in the development of this disorder, KAL1, the gene causing the X-linked form of Kallmann syndrome was the first to be identified. It has thus been extensively studied both in vitro and in vivo, t…	[MacColl, Gavin S.; Quinton, Richard] Newcastle Univ, Inst Human Genet, Endocrine Res Grp, Newcastle Upon Tyne NE1 3BZ, Tyne & Wear, England; [Buelow, Hannes E.] Albert Einstein Coll Med, Dept Genet, New York, NY USA; [Buelow, Hannes E.] Albert Einstein Coll Med, Dominick P Purpura Dept Neurosci, New York, NY USA	Newcastle University - UK; Yeshiva University; Yeshiva University	Quinton, R (corresponding author), Newcastle Univ, Inst Human Genet, Endocrine Res Grp, Newcastle Upon Tyne NE1 3BZ, Tyne & Wear, England.	richard.quinton@ncl.ac.uk; richard.quinton@ncl.ac.uk		MacColl, Gavin/0000-0001-5032-7018					66	6	8	0	4	KARGER	BASEL	POSTFACH, CH-4009 BASEL, SWITZERLAND	0301-3073		978-3-8055-8617-7	FRONT HORM RES	Front.Horm.Res.		2010	39
J	Nagai, K; Shima, H; Kamimura, M; Kanno, J; Suzuki, E; Ishiguro, A; Narumi, S; Kure, S; Fujiwara, I; Fukami, M				Nagai, Koki; Shima, Hirohito; Kamimura, Miki; Kanno, Junko; Suzuki, Erina; Ishiguro, Akira; Narumi, Satoshi; Kure, Shigeo; Fujiwara, Ikuma; Fukami, Maki			Xp22.31 Microdeletion due to Microhomology-Mediated Break-Induced Replication in a Boy with Contiguous Gene Deletion Syndrome	CYTOGENETIC AND GENOME RESEARCH			English	Article						ANOS1; Copy number variation; Genome; MMBIR; STS; X chromosome	X-LINKED ICHTHYOSIS; MENTAL-RETARDATION; KALLMANN-SYNDROME; VCX-A; DNA-SEQUENCE; MUTATIONS; CHROMOSOME; PATIENT; NLGN4	The Xp22.31 region is characterized by a low frequency of interspersed repeats and a low GC content. Submicroscopic deletions at Xp22.31 involving STS and ANOS1 ( alias KAL1) underlie X-linked ichthyosis and Kallmann syndrome, respectively. Of the known microdeletions at Xp22.31, a common approximately 1.5-Mb deletion encompassing STS was ascribed to nonallelic homologous recombination, while 2 A…	[Nagai, Koki; Suzuki, Erina; Narumi, Satoshi; Fukami, Maki] Natl Res Inst Child Hlth & Dev, Dept Mol Endocrinol, Tokyo, Japan; [Ishiguro, Akira] Natl Ctr Child Hlth & Dev, Dept Postgrad Educ & Training, Tokyo, Japan; [Shima, Hirohito; Kamimura, Miki; Kanno, Junko; Kure, Shigeo] Tohoku Univ, Dept Pediat, Sch Med, Sendai, Miyagi, Japan; [Fujiwara, Ikuma] Tohoku Univ, Grad Sch Med, Dept Pediat Endoc…	National Center for Child Health & Development - Japan; National Center for Child Health & Development - Japan; Tohoku University; Tohoku University	Fukami, M (corresponding author), Natl Res Inst Child Hlth & Dev, Setagaya Ku, 2-10-1 Okura, Tokyo 1578535, Japan.	fukami-m@ncchd.go.jp	Narumi, Satoshi/AFO-4236-2022; ishiguro, akira/V-7004-2019; Fukami, Maki/ABE-4694-2020	Shima, Hirohito/0000-0003-1172-7363; Ishiguro, Akira/0000-0002-3896-5313; Fukami, Maki/0000-0001-9971-4035;	Japan Society for the Promotion of Science; Ministry of Health, Labor and Welfare; Japan Agency for Medical Research and Development; National Center for Child Health and Development; Takeda foundation	Japan Society for the Promotion of Science(Ministry of Education, Culture, Sports, Science and Technology, Japan (MEXT)Japan Society for the Promotion of Science); Ministry of Health, Labor and Welfare(Ministry of Health, Labour and Welfare, Japan); Japan Agency for Medical Research and Development(Japan Agency for Medical Research and Development (AMED)); National Center for Child Health and Dev…	This study was supported by Grants-in-Aid from the Japan Society for the Promotion of Science, and by Grants from the Ministry of Health, Labor and Welfare, the Japan Agency for Medical Research and Development, the National Center for Child Health and Development, and the Takeda foundation.		20	12	13	0	0	KARGER	BASEL	ALLSCHWILERSTRASSE 10, CH-4009 BASEL, SWITZERLAND	1424-8581	1424-859X		CYTOGENET GENOME RES	Cytogenet. Genome Res.		2017	151	1
J	Nishiyama, R; Kitaya, K; Takaya, Y; Yamaguchi, K; Kim, N; Matsubayashi, H; Ishikawa, T				Nishiyama, R.; Kitaya, K.; Takaya, Y.; Yamaguchi, K.; Kim, N.; Matsubayashi, H.; Ishikawa, T.			Successful ongoing pregnancy following cryopreserved-thawed blastocyst transfer in an infertile Kallma syndrome woman with balanced reciprocal translocation: a case report	CLINICAL AND EXPERIMENTAL OBSTETRICS & GYNECOLOGY			English	Article						Anti-Mullerian hormone; Balanced reciprocal translocation; Kallmann syndrome		Kallmann syndrome (KS) is a genetic disorder characterized by hypogonadotropic hypogonadism, anosmia, and infertility, occurring in approximately one in 50,000 women. Here the authors present a unique case of successful ongoing pregnancy in an infertile KS woman with balanced reciprocal translocation [t(12;18)(q22;q21.1)]. The patient had a history of one sporadic miscarriage and low level of ser…	[Nishiyama, R.; Kitaya, K.; Takaya, Y.; Yamaguchi, K.; Kim, N.; Matsubayashi, H.; Ishikawa, T.] Reprod Clin Osaka, Osaka, Japan		Kitaya, K (corresponding author), Reprod Clin Osaka, Kita Ku, Grand Front Osaka 15F,10-15 Oofuka Cho, Osaka 5300011, Japan.	kitaya@koto.kpu-m.ac.jp							6	1	1	1	4	7847050 CANADA INC	MONTREAL	4900 COTE ST-LUC, APT#212, MONTREAL, QUEBEC H3W 2H3, CANADA	0390-6663			CLIN EXP OBSTET GYN	Clin. Exp. Obstet. Gynecol.		2019	46	2
J	Cho, HJ; Shan, YF; Whittington, NC; Wray, S				Cho, Hyun-Ju; Shan, Yufei; Whittington, Niteace C.; Wray, Susan			Nasal Placode Development, GnRH Neuronal Migration and Kallmann Syndrome	FRONTIERS IN CELL AND DEVELOPMENTAL BIOLOGY			English	Article						GnRH; neurodevelopment; olfactory placode; neuronal migration; olfactory system; Kallmann syndrome	GONADOTROPIN-RELEASING-HORMONE; IDIOPATHIC HYPOGONADOTROPIC HYPOGONADISM; NEURAL CELL-ADHESION; HEPATOCYTE GROWTH-FACTOR; HEPARAN-SULFATE 6-O-SULFOTRANSFERASE; MICROTUBULE-ASSOCIATED PROTEIN; OLFACTORY ENSHEATHING CELLS; BETA-KLOTHO; NERVUS TERMINALIS; PROGENITOR CELLS	The development of Gonadotropin releasing hormone-1 (GnRH) neurons is important for a functional reproduction system in vertebrates. Disruption of GnRH results in hypogonadism and if accompanied by anosmia is termed Kallmann Syndrome (KS). From their origin in the nasal placode, GnRH neurons migrate along the olfactory-derived vomeronasal axons to the nasal forebrain junction and then turn caudal…	[Cho, Hyun-Ju; Shan, Yufei; Whittington, Niteace C.; Wray, Susan] NINDS, Cellular & Dev Neurobiol Sect, NIH, Bldg 36,Rm 4D04, Bethesda, MD 20892 USA	National Institutes of Health (NIH) - USA; NIH National Institute of Neurological Disorders & Stroke (NINDS)	Wray, S (corresponding author), NINDS, Cellular & Dev Neurobiol Sect, NIH, Bldg 36,Rm 4D04, Bethesda, MD 20892 USA.	wrays@ninds.nih.gov	; CHO, HYUNJU/W-9672-2019; Wray, Susan/AAT-2088-2021	Shan, Yufei/0000-0003-1111-8058;	Intramural Research Program of NINDS, NIH, Bethesda, MD, United States [NS002824-29]	Intramural Research Program of NINDS, NIH, Bethesda, MD, United States	This work was supported by the Intramural Research Program of NINDS, NIH, Bethesda, MD, United States (NS002824-29).		280	52	61	2	3	FRONTIERS MEDIA SA	LAUSANNE	AVENUE DU TRIBUNAL FEDERAL 34, LAUSANNE, CH-1015, SWITZERLAND	2296-634X			FRONT CELL DEV BIOL	Front. Cell. Dev. Biol.	JUL 11	2019	7
J	Hu, YL; Butts, T; Poopalasundaram, S; Graham, A; Bouloux, PM				Hu, Youli; Butts, Thomas; Poopalasundaram, Subathra; Graham, Anthony; Bouloux, Pierre-Marc			Extracellular matrix protein anosmin-1 modulates olfactory ensheathing cell maturation in chick olfactory bulb development	EUROPEAN JOURNAL OF NEUROSCIENCE			English	Article						astrocyte; embryo; fibroblast growth factor receptor; Kallmann syndrome	KALLMANN-SYNDROME GENE; NEURAL CREST; HEPARAN-SULFATE; SENSORY NEURONS; SCHWANN-CELL; GLIAL-CELLS; SYSTEM; EXPRESSION; SOX10; GROWTH	Olfactory ensheathing cells (OECs) are a specialized class of glia, wrapping around olfactory sensory axons that target the olfactory bulb (OB) and cross the peripheral nervous system/central nervous system boundary during development and continue to do so post-natally. OEC subpopulations perform distinct subtype-specific functions dependent on their maturity status. Disrupted OEC development is …	[Hu, Youli] Nanjing Med Univ, Jiangsu Prov Hosp, Affiliated Hosp 1, Dept Anesthesiol, Nanjing, Jiangsu, Peoples R China; [Hu, Youli; Bouloux, Pierre-Marc] UCL Med Sch, Ctr Neuroendocrinol, Royal Free Campus, London NW3 2PF, England; [Butts, Thomas; Poopalasundaram, Subathra; Graham, Anthony] Kings Coll London, Ctr Dev Neurobiol, London, England; [Butts, Thomas] Univ Liverpool, Sch Life Sci, Liver…	Nanjing Medical University; University of London; University College London; University of London; King's College London; University of Liverpool; University of Liverpool	Hu, YL (corresponding author), UCL Med Sch, Ctr Neuroendocrinol, Royal Free Campus, London NW3 2PF, England.	huyouli@hotmail.com	Poopalasundaram, Subathra/AAR-4027-2021; Butts, Thomas/MIN-6455-2025; graham, anthony/B-1864-2008	Graham, Anthony/0000-0003-2011-7188; Butts, Thomas/0000-0002-1781-5287	National Natural Science Foundation of China (NSFC) [81571193]	National Natural Science Foundation of China (NSFC)(National Natural Science Foundation of China (NSFC))	National Natural Science Foundation of China (NSFC), Grant/Award Number: 81571193		44	4	7	0	5	WILEY	HOBOKEN	111 RIVER ST, HOBOKEN 07030-5774, NJ USA	0953-816X	1460-9568		EUR J NEUROSCI	Eur. J. Neurosci.	NOV	2019	50	9
J	Pierzchlewska, MM; Robaczyk, MG; Vogel, I				Pierzchlewska, Malgorzata M.; Robaczyk, Maciej G.; Vogel, Ida			Induction of puberty with human chorionic gonadotropin (hCG) followed by reversal of hypogonadotropic hypogonadism in Kallmann syndrome	ENDOKRYNOLOGIA POLSKA			English	Article						Kallmann syndrome; hCG treatment; reversal of hypogonadotropic hypogonadism	TESTICULAR GROWTH; SPERMATOGENESIS; PROKINETICIN-2; MUTATIONS; HORMONE; GENES; MEN	Introduction: Kallmann syndrome (KS) is a rare congenital disorder combining hypogonadotropic hypogonadism (HH) due to GnRH-deficiency with anosmia. Traditionally thought to require lifelong therapy, it has transpired to be a reversible condition in some patients. Material and methods: We present a case of a 22-year-old man with absent puberty due to KS, in whom genetic testing revealed heterozyg…	[Pierzchlewska, Malgorzata M.; Robaczyk, Maciej G.] Aalborg Univ Hosp, Dept Endocrinol, Med Huset,Mollepk Vej 4, DK-9000 Aalborg, Denmark; [Vogel, Ida] Aarhus Univ Hosp, Dept Clin Genet, Aarhus, Denmark	Aalborg University; Aalborg University Hospital; Aarhus University	Pierzchlewska, MM (corresponding author), Aalborg Univ Hosp, Dept Endocrinol, Med Huset,Mollepk Vej 4, DK-9000 Aalborg, Denmark.	malgorzata.pierzchlewska@gmail.com	; Vogel, Ida/AAD-1087-2019	Vogel, Ida/0000-0002-1125-0393;					13	5	5	1	3	VIA MEDICA	GDANSK	UL SWIETOKRZYSKA 73, 80-180 GDANSK, POLAND	0423-104X			ENDOKRYNOL POL	Endokrynol. Pol.		2017	68	6
J	Dwyer, AA				Dwyer, Andrew A.			Health Disparities and Disrupted Puberty in Males	ENDOCRINOLOGY AND METABOLISM CLINICS OF NORTH AMERICA			English	Article						Congenital hypogonadotropic hypogonadism; Delayed puberty; Health inequities; Health-related quality of life; Kallmann syndrome; Psychosexual development; Rare diseases; Social determinants of health	CONGENITAL HYPOGONADOTROPIC HYPOGONADISM; GIRLS; MATURATION; BOYS; MEN		[Dwyer, Andrew A.] Boston Coll, William F Connell Sch Nursing, Boston, MA USA; [Dwyer, Andrew A.] Massachusetts Gen Hosp, Harvard Ctr Reprod Med, P50 Massachusetts Gen Hosp, Boston, MA 02114 USA	Boston College; Harvard University; Harvard University Medical Affiliates; Massachusetts General Hospital	Dwyer, AA (corresponding author), Massachusetts Gen Hosp, Harvard Ctr Reprod Med, P50 Massachusetts Gen Hosp, Boston, MA 02114 USA.	andrew.dwyer@bc.edu	Dwyer, Andrew/D-8099-2012		National Institutes of Health/Eunice Kennedy Shriver National Institute of Child Health & Human Development [1P50HD104224-01]; Josiah Macy Jr. [MFS-23-02]	National Institutes of Health/Eunice Kennedy Shriver National Institute of Child Health & Human Development; Josiah Macy Jr.	Dr A.A. Dwyer serves received support from the National Institutes of Health/Eunice Kennedy Shriver National Institute of Child Health & Human Development (1P50HD104224-01) and the Josiah Macy Jr. Foundation (MFS-23-02) .		48	0	0	0	0	W B SAUNDERS CO-ELSEVIER INC	PHILADELPHIA	1600 JOHN F KENNEDY BOULEVARD, STE 1800, PHILADELPHIA, PA 19103-2899 USA	0889-8529	1558-4410		ENDOCRIN METAB CLIN	Endocrinol. Metabol. Clin. North Amer.	JUN	2025	54	2
J	Renukanthan, A; Quinton, R; Turner, B; MacCallum, P; Seal, L; Davies, A; Green, R; Evanson, J; Korbonits, M				Renukanthan, Aniruthan; Quinton, Richard; Turner, Benjamin; MacCallum, Peter; Seal, Leighton; Davies, Andrew; Green, Richard; Evanson, Jane; Korbonits, Marta			Kallmann syndrome patient with gender dysphoria, multiple sclerosis, and thrombophilia	ENDOCRINE			English	Article						Kallmann syndrome; Gender dysphoria; Multiple sclerosis; Thrombophilia	HYPOGONADOTROPIC HYPOGONADISM; TESTOSTERONE TREATMENT; MUTATIONS; MEN; GONADOTROPIN; DEFICIENCY; GENETICS; RISK	One of the challenging issues in patients with complex problems is that the various diseases and their treatment can influence each other and present unusual hurdles in management. We investigated one such complex case. A 34-year-old XY male presented with azoospermia, detected on semen analysis for pre-orchidectomy sperm banking. He had a 20-year history of gender dysphoria and bilateral breast …	[Renukanthan, Aniruthan; Korbonits, Marta] Queen Mary Univ London, Dept Endocrinol, Barts & London Sch Med & Dent, London EC1M 6BQ, England; [Quinton, Richard] Newcastle Univ, Inst Med Genet, Newcastle Upon Tyne NE1 7RU, Tyne & Wear, England; [Turner, Benjamin] Queen Mary Univ London, Dept Neurol, Barts & London Sch Med & Dent, London EC1M 6BQ, England; [MacCallum, Peter] Queen Mary Univ London, …	University of London; Queen Mary University London; Newcastle University - UK; University of London; Queen Mary University London; University of London; Queen Mary University London; City St Georges, University of London; Imperial College London; Barts Health NHS Trust	Korbonits, M (corresponding author), Queen Mary Univ London, Dept Endocrinol, Barts & London Sch Med & Dent, Charterhouse Sq, London EC1M 6BQ, England.	m.korbonits@qmul.ac.uk	Korbonits, Marta/AFV-9501-2022; Seal, Leighton/HOF-1410-2023	Korbonits, Marta/0000-0002-4101-9432; Seal, Leghton/0000-0001-8151-8634;					47	7	7	0	6	SPRINGER	NEW YORK	ONE NEW YORK PLAZA, SUITE 4600, NEW YORK, NY, UNITED STATES	1355-008X	1559-0100		ENDOCRINE	Endocrine	NOV	2015	50	2
J	Liu, YJ; Zhi, X				Liu, Yujun; Zhi, Xu			Advances in Genetic Diagnosis of Kallmann Syndrome and Genetic Interruption	REPRODUCTIVE SCIENCES			English	Review						Kallmann syndrome; Genetic diagnosis; Prenatal diagnosis; Preimplantation genetic testing	IDIOPATHIC HYPOGONADOTROPIC HYPOGONADISM; OF-FUNCTION MUTATIONS; OLFACTORY-BULB; GONADOTROPIN-DEFICIENCY; ENCODING PROKINETICIN-2; PRENATAL-DIAGNOSIS; DELAYED PUBERTY; NEURAL CREST; FAMILY; FGFR1	Kallmann syndrome (KS) is a rare hereditary disease with high phenotypic and genetic heterogeneity. Congenital hypogonadotropic hypogonadism and hyposmia/anosmia are the two major characterized phenotypes of KS. Besides, mirror movements, dental agenesis, digital bone abnormalities, unilateral renal agenesis, midline facial defects, hearing loss, and eye movement abnormalities can also be observe…	[Liu, Yujun; Zhi, Xu] Peking Univ Third Hosp, Ctr Reprod Med, Dept Obstet & Gynecol, Beijing 100191, Peoples R China; [Liu, Yujun; Zhi, Xu] Peking Univ Third Hosp, Natl Clin Res Ctr Obstet & Gynecol, Beijing 100191, Peoples R China; [Liu, Yujun; Zhi, Xu] Peking Univ, Minist Educ, Key Lab Assisted Reprod, Beijing 100191, Peoples R China; [Liu, Yujun; Zhi, Xu] Beijing Key Lab Reprod Endocrinol & As…	Peking University; Peking University	Zhi, X (corresponding author), Peking Univ Third Hosp, Ctr Reprod Med, Dept Obstet & Gynecol, Beijing 100191, Peoples R China.;Zhi, X (corresponding author), Peking Univ Third Hosp, Natl Clin Res Ctr Obstet & Gynecol, Beijing 100191, Peoples R China.;Zhi, X (corresponding author), Peking Univ, Minist Educ, Key Lab Assisted Reprod, Beijing 100191, Peoples R China.;Zhi, X (corresponding author), Be…	zhixujp@163.com	Zhi, XU/HJI-0878-2023		National Natural Science Foundation of China [81971440]; Natural Science Foundation of Beijing [7212129]	National Natural Science Foundation of China(National Natural Science Foundation of China (NSFC)); Natural Science Foundation of Beijing(Beijing Natural Science Foundation)	Thanks for the support by grants from the National Natural Science Foundation of China (81971440) and Natural Science Foundation of Beijing (7212129).		88	14	20	0	20	SPRINGER HEIDELBERG	HEIDELBERG	TIERGARTENSTRASSE 17, D-69121 HEIDELBERG, GERMANY	1933-7191	1933-7205		REPROD SCI	Reprod. Sci.	JUN	2022	29	6
J	Gajdos, ZKZ; Hirschhorn, JN; Palmert, MR				Gajdos, Zofia K. Z.; Hirschhorn, Joel N.; Palmert, Mark R.			What controls the timing of puberty? An update on progress from genetic investigation	CURRENT OPINION IN ENDOCRINOLOGY DIABETES AND OBESITY			English	Article						genetic regulation; genetics; hypogonadotropic hypogonadism; Kallmann syndrome; pubertal timing; puberty	GONADOTROPIN-RELEASING-HORMONE; IDIOPATHIC HYPOGONADOTROPIC HYPOGONADISM; RECEPTOR-ALPHA GENE; NATURALLY-OCCURRING MUTATIONS; CENTRAL PRECOCIOUS PUBERTY; LINKED KALLMANN-SYNDROME; QUANTITATIVE TRAIT LOCI; BREAST-CANCER RISK; CONSTITUTIONAL DELAY; COMMON VARIANTS	Purpose of review Puberty is an important developmental stage during which reproductive capacity is attained. Genetic and environmental factors both influence the timing of puberty, which varies greatly among individuals. However, although genetic variation is known to influence the normal spectrum of pubertal timing, the specific genes involved remain unknown. Recent findings Recent genetic anal…	[Palmert, Mark R.] Hosp Sick Children, Div Endocrinol, Toronto, ON M5G 1X8, Canada; [Gajdos, Zofia K. Z.; Hirschhorn, Joel N.] Harvard Univ, Sch Med, Program Genom, Boston, MA USA; [Gajdos, Zofia K. Z.; Hirschhorn, Joel N.] Harvard Univ, Sch Med, Dept Genet, Childrens Hosp,Div Endocrinol, Boston, MA USA; [Gajdos, Zofia K. Z.; Hirschhorn, Joel N.] Broad Inst MIT & Harvard, Program Med & Populat Ge…	University of Toronto; Hospital for Sick Children (SickKids); Harvard University; Harvard Medical School; Harvard University; Harvard University Medical Affiliates; Boston Children's Hospital; Harvard Medical School; Harvard University; Massachusetts Institute of Technology (MIT); Broad Institute	Palmert, MR (corresponding author), Hosp Sick Children, Div Endocrinol, 555 Univ Ave, Toronto, ON M5G 1X8, Canada.	mark.palmert@sickkids.ca							98	58	64	0	10	LIPPINCOTT WILLIAMS & WILKINS	PHILADELPHIA	530 WALNUT ST, PHILADELPHIA, PA 19106-3621 USA	1752-296X			CURR OPIN ENDOCRINOL	Curr. Opin. Endocrinol. Diabetes Obes.	FEB	2009	16	1
J	Ufartes, R; Schwenty-Lara, J; Freese, L; Neuhofer, C; Möller, J; Wehner, P; van Ravenswaaij-Arts, CMA; Wong, MTY; Schanze, I; Tzschach, A; Bartsch, O; Borchers, A; Pauli, S				Ufartes, Roser; Schwenty-Lara, Janina; Freese, Luisa; Neuhofer, Christiane; Moeller, Janika; Wehner, Peter; van Ravenswaaij-Arts, Conny M. A.; Wong, Monica T. Y.; Schanze, Ina; Tzschach, Andreas; Bartsch, Oliver; Borchers, Annette; Pauli, Silke			Sema3a plays a role in the pathogenesis of CHARGE syndrome	HUMAN MOLECULAR GENETICS			English	Article							NEURAL CREST CELLS; KALLMANN-SYNDROME; HYPOGONADOTROPIC HYPOGONADISM; PHENOTYPIC SPECTRUM; XENOPUS-EMBRYOS; AXON GUIDANCE; SHORT STATURE; CHD7; MUTATIONS; MIGRATION	CHARGE syndrome is an autosomal dominant malformation disorder caused by heterozygous loss of function mutations in the chromatin remodeler CHD7. Chd7 regulates the expression of Sema3a, which also contributes to the pathogenesis of Kallmann syndrome, a heterogeneous condition with the typical features hypogonadotropic hypogonadism and an impaired sense of smell. Both features are common in CHARG…	[Ufartes, Roser; Freese, Luisa; Neuhofer, Christiane; Pauli, Silke] Univ Med Ctr Gottingen, Inst Human Genet, Heinrich Ducker Weg 12, D-37073 Gottingen, Germany; [Schwenty-Lara, Janina; Moeller, Janika; Borchers, Annette] Philipps Univ Marburg, Dept Biol, Mol Embryol, Karl von Frisch Str 8, D-35043 Marburg, Germany; [Wehner, Peter] Georg August Univ Gottingen, Dept Dev Biochem, D-37077 Gottingen,…	University of Gottingen; UNIVERSITY GOTTINGEN HOSPITAL; Philipps University Marburg; University of Gottingen; University of Groningen; Technische Universitat Dresden; Johannes Gutenberg University of Mainz	Pauli, S (corresponding author), Univ Med Ctr Gottingen, Inst Human Genet, Heinrich Ducker Weg 12, D-37073 Gottingen, Germany.;Borchers, A (corresponding author), Philipps Univ Marburg, Dept Biol, Mol Embryol, Karl von Frisch Str 8, D-35043 Marburg, Germany.	borchers@uni-marburg.de; spauli@gwdg.de	Bartsch, Oliver/ABE-2681-2020; Tzschach, Andreas/I-2648-2019; Borchers, Annette/AAF-8126-2021	Neuhofer, Christiane M./0000-0002-5037-4444; Wong, Monica T.Y./0000-0003-4847-809X; Tzschach, Andreas/0000-0002-6840-965X; Borchers, Annette/0000-0002-2524-5384	Deutsche Forschungsgemeinschaft (DFG) [PA 2030/1-3, BO 1978/5-1]	Deutsche Forschungsgemeinschaft (DFG)(German Research Foundation (DFG))	This work was supported by the Deutsche Forschungsgemeinschaft (DFG) grants PA 2030/1-3 to S.P. and BO 1978/5-1 to A.B.		41	21	23	0	4	OXFORD UNIV PRESS	OXFORD	GREAT CLARENDON ST, OXFORD OX2 6DP, ENGLAND	0964-6906	1460-2083		HUM MOL GENET	Hum. Mol. Genet.	APR 15	2018	27	8
J	Yuan, HJ; Deng, SP; Gao, W; Li, HX; Yuan, M				Yuan, Haijun; Deng, Sipeng; Gao, Wei; Li, Huaxin; Yuan, Mei			Identification of MMACHC and PROKR2 mutations causing coexistent cobalamin C disease and Kallmann syndrome in a young woman	METABOLIC BRAIN DISEASE			English	Article						Cobalamin C disease; Kallmann syndrome; MMACHC; PROKR2; Case report	METHYLMALONIC ACIDURIA; POLAND SEQUENCE; CBLC; GENES; PROKINETICIN-2; DIAGNOSIS; DEFECT	Cobalamin C (cblC) disease and Kallmann syndrome (KS) are rare hereditary diseases. To date, no report has described the coexistence of those two genetic disorders in the same patient, or an association between them. We report the case of a 23-year-old woman with cblC defect and KS. She first presented mild memory problems in puberty, which worsened in adulthood to progressive memory loss accompa…	[Yuan, Haijun] Univ South China, Hosp 2, Dept Emergence, Hengyang, Hunan, Peoples R China; [Yuan, Haijun] Foresea Life Insurance Guangxi Hosp, Dept Emergence, Nanning, Guangxi, Peoples R China; [Deng, Sipeng; Gao, Wei; Li, Huaxin; Yuan, Mei] Univ South China, Hosp 2, Inst Neurol, Hengyang, Hunan, Peoples R China; [Yuan, Mei] Univ South China, Hosp 2, Dept Neurol, 35 Jiefang Rd, Hengyang 421001, H…	University of South China; University of South China; University of South China	Yuan, M (corresponding author), Univ South China, Hosp 2, Inst Neurol, Hengyang, Hunan, Peoples R China.;Yuan, M (corresponding author), Univ South China, Hosp 2, Dept Neurol, 35 Jiefang Rd, Hengyang 421001, Hunan, Peoples R China.	meimeihaijun@163.com	Li, Huaxin/AAH-2724-2020; Yuan, Mei/HOH-0285-2023		National Natural Science Foundation of China [81,801,160]; Hunan Provincial Natural Science Foundation [2018JJ3463]; Major Project of the Hunan Provincial Health Commission [A2017019]	National Natural Science Foundation of China(National Natural Science Foundation of China (NSFC)); Hunan Provincial Natural Science Foundation(Natural Science Foundation of Hunan Province); Major Project of the Hunan Provincial Health Commission	This study was funded by the National Natural Science Foundation of China (no. 81,801,160), Hunan Provincial Natural Science Foundation (no. 2018JJ3463), and Major Project of the Hunan Provincial Health Commission (no. A2017019).		22	1	1	0	4	SPRINGER/PLENUM PUBLISHERS	NEW YORK	233 SPRING ST, NEW YORK, NY 10013 USA	0885-7490	1573-7365		METAB BRAIN DIS	Metab. Brain Dis.	MAR	2021	36	3
J	Känsäkoski, J; Vaaralahti, K; Raivio, T				Kansakoski, J.; Vaaralahti, K.; Raivio, T.			New intronic Fibroblast Growth Factor Receptor 1 (FGFR1) mutation leading to disrupted splicing and Kallmann syndrome	HUMAN REPRODUCTION			English	Article						congenital hypogonadotropic hypogonadism; Kallmann syndrome; intron; mutation; mRNA; splicing; RT-PCR	CONGENITAL HYPOGONADOTROPIC HYPOGONADISM	Congenital hypogonadotropic hypogonadism (CHH), which can present with a defective sense of smell (Kallmann syndrome, KS), is a clinically and genetically heterogeneous disorder. Over 31 genes have been associated with CHH, but most of the patients still lack a molecular genetic diagnosis. Some cases may be explained by mutations that disrupt the splicing of already established CHH genes but that…	[Kansakoski, J.; Vaaralahti, K.; Raivio, T.] Univ Helsinki, Dept Physiol, Fac Med, Haartmaninkatu 8, FI-00014 Helsinki, Finland; [Kansakoski, J.; Vaaralahti, K.; Raivio, T.] Helsinki Univ Hosp, Childrens Hosp, Pediat Res Ctr, Stenbackinkatu 11, FI-00029 Helsinki, Finland	University of Helsinki; University of Helsinki; Helsinki University Central Hospital	Raivio, T (corresponding author), Univ Helsinki, Dept Physiol, Fac Med, Haartmaninkatu 8, FI-00014 Helsinki, Finland.;Raivio, T (corresponding author), Helsinki Univ Hosp, Childrens Hosp, Pediat Res Ctr, Stenbackinkatu 11, FI-00029 Helsinki, Finland.	taneli.raivio@helsinki.fi			Academy of Finland [268356]; Finnish Foundation for Pediatric Research [7495]; Sigrid Juselius Foundation [2613]; Alfred Kordelin Foundation; Academy of Finland (AKA) [268356] Funding Source: Academy of Finland (AKA)	Academy of Finland(Research Council of Finland); Finnish Foundation for Pediatric Research; Sigrid Juselius Foundation(Sigrid Juselius Foundation); Alfred Kordelin Foundation; Academy of Finland (AKA)(Research Council of Finland)	This work was supported by the Academy of Finland (268356), the Finnish Foundation for Pediatric Research (7495), the Sigrid Juselius Foundation (2613), and the Alfred Kordelin Foundation.		8	1	2	0	4	OXFORD UNIV PRESS	OXFORD	GREAT CLARENDON ST, OXFORD OX2 6DP, ENGLAND	0268-1161	1460-2350		HUM REPROD	Hum. Reprod.	FEB	2018	33	2
J	Engle, EC				Engle, Elizabeth C.			Human Genetic Disorders of Axon Guidance	COLD SPRING HARBOR PERSPECTIVES IN BIOLOGY			English	Article							CELL-ADHESION MOLECULE; EXTRAOCULAR-MUSCLES TYPE-1; GONADOTROPIN-RELEASING-HORMONE; HORIZONTAL GAZE PALSY; DUANES RETRACTION SYNDROME; MOLAR TOOTH SIGN; WIDESPREAD ORBITAL DYSINNERVATION; RESONANCE-IMAGING EVIDENCE; LINKED KALLMANN-SYNDROME; OPTIC CHIASM MIDLINE	This article reviews symptoms and signs of aberrant axon connectivity in humans, and summarizes major human genetic disorders that result, or have been proposed to result, from defective axon guidance. These include corpus callosum agenesis, L1 syndrome, Joubert syndrome and related disorders, horizontal gaze palsy with progressive scoliosis, Kallmann syndrome, albinism, congenital fibrosis of th…	[Engle, Elizabeth C.] Childrens Hosp Boston, Program Genom, FM Kirby Neurobiol Ctr, Dept Neurol, Boston, MA 02115 USA; [Engle, Elizabeth C.] Childrens Hosp Boston, Program Genom, FM Kirby Neurobiol Ctr, Dept Ophthalmol, Boston, MA 02115 USA; [Engle, Elizabeth C.] Childrens Hosp Boston, Program Genom, FM Kirby Neurobiol Ctr, Dept Med, Boston, MA 02115 USA; [Engle, Elizabeth C.] Childrens Hosp Bost…	Harvard University; Harvard University Medical Affiliates; Boston Children's Hospital; Harvard University; Harvard University Medical Affiliates; Boston Children's Hospital; Harvard University; Harvard University Medical Affiliates; Boston Children's Hospital; Harvard University; Harvard University Medical Affiliates; Boston Children's Hospital	Engle, EC (corresponding author), Childrens Hosp Boston, Program Genom, FM Kirby Neurobiol Ctr, Dept Neurol, Boston, MA 02115 USA.	elizabeth.engle@childrens.harvard.edu			National Institutes of Health [EY12498, EY13583, EY15298]; Howard Hughes Medical Institute	National Institutes of Health(United States Department of Health & Human ServicesNational Institutes of Health (NIH) - USA); Howard Hughes Medical Institute(Howard Hughes Medical Institute)	I thank members of my laboratory and many colleagues for ideas and suggestions relating to this article, Drs. Pratik Mukherjee and Elliott Sherr for their permission to reproduce figure 2, and National Institutes of Health (EY12498, EY13583, EY15298) and Howard Hughes Medical Institute for financial support.		162	147	191	0	19	COLD SPRING HARBOR LAB PRESS, PUBLICATIONS DEPT	COLD SPRING HARBOR	1 BUNGTOWN RD, COLD SPRING HARBOR, NY 11724 USA	1943-0264			CSH PERSPECT BIOL	Cold Spring Harbor Perspect. Biol.	MAR	2010	2	3
J	Kim, Y; Kim, SH				Kim, Yeonjoo; Kim, Soo-Hyun			WD40-Repeat Proteins in Ciliopathies and Congenital Disorders of Endocrine System	ENDOCRINOLOGY AND METABOLISM			English	Review						WDR proteins; Ciliopathies; Congenital, hereditary, and neonatal diseases and abnormalities; Neuroendocrine; Kallmann syndrome	TRIPLE-A SYNDROME; MICROTUBULE-ASSOCIATED PROTEIN; GALLOWAY-MOWAT SYNDROME; WD-REPEAT PROTEIN; HYPOGONADOTROPIC HYPOGONADISM; JOUBERT-SYNDROME; INTRAFLAGELLAR TRANSPORT; PRIMARY CILIUM; PARKINSONS-DISEASE; KALLMANN-SYNDROME	WD40-repeat (WDR)-containing proteins constitute an evolutionarily conserved large protein family with a broad range of biological functions. In human proteome, WDR makes up one of the most abundant protein-protein interaction domains. Members of the WDR protein family play important roles in nearly all major cellular signalling pathways. Mutations of WDR proteins have been associated with variou…	[Kim, Yeonjoo; Kim, Soo-Hyun] St Georges Univ London, Cell Biol Res Ctr, Mol & Clin Sci Res Inst, Cranmer Terrace, London SW17 0RE, England	City St Georges, University of London	Kim, SH (corresponding author), St Georges Univ London, Cell Biol Res Ctr, Mol & Clin Sci Res Inst, Cranmer Terrace, London SW17 0RE, England.	skim@sgul.ac.uk	Kim, Soo/ABG-8773-2020	Kim, Soo-Hyun/0000-0002-9394-1437	Medical Research Council (MRC) [MR/L020378/1]; Global Educational Trust; St. George's, University of London; MRC [MR/L020378/1] Funding Source: UKRI; Medical Research Council [MR/L020378/1] Funding Source: researchfish	Medical Research Council (MRC)(UK Research & Innovation (UKRI)Medical Research Council UK (MRC)); Global Educational Trust; St. George's, University of London; MRC(UK Research & Innovation (UKRI)Medical Research Council UK (MRC)); Medical Research Council(UK Research & Innovation (UKRI)Medical Research Council UK (MRC))	This work was supported by Medical Research Council (MRC) project grant MR/L020378/1, Global Educational Trust and St. George's, University of London.		145	13	14	0	11	KOREAN ENDOCRINE SOC	SEOUL	101-2503, 109 MAPO-DAERO, MAPO-GU, SEOUL, 04146, SOUTH KOREA	2093-596X	2093-5978		ENDOCRINOL METAB	Endocrinol. Metab.	SEP	2020	35	3
J	Sabado, V; Barraud, P; Baker, CVH; Streit, A				Sabado, Virginie; Barraud, Perrine; Baker, Clare V. H.; Streit, Andrea			Specification of GnRH-1 neurons by antagonistic FGF and retinoic acid signaling	DEVELOPMENTAL BIOLOGY			English	Article						Adenohypophysis; Anterior pituitary; Chick; Neural crest cells; Neurogenesis; Neuroendocrine cells; Olfactory placode	GONADOTROPIN-RELEASING-HORMONE; EARLY NEURAL PRIMORDIUM; QUAIL-CHICK CHIMERAS; OLFACTORY RECEPTOR; OPPOSING FGF; MESENCHYMAL/EPITHELIAL INDUCTION; DEVELOPMENTAL REGULATION; KALLMANN-SYNDROME; PROGENITOR CELLS; GENE-EXPRESSION	A small population of neuroendocrine cells in the rostral hypothalamus and basal forebrain is the key regulator of vertebrate reproduction. They secrete gonadotropin-releasing hormone (GnRH-1), communicate with many areas of the brain and integrate multiple inputs to control gonad maturation, puberty and sexual behavior. In humans, disruption of the GnRH-1 system leads to hypogonadotropic gonadis…	[Sabado, Virginie; Streit, Andrea] Kings Coll London, Dept Craniofacial Dev, London SE1 9RT, England; [Barraud, Perrine; Baker, Clare V. H.] Dept Physiol Dev & Neurosci, Cambridge CB2 3DY, England	University of London; King's College London	Streit, A (corresponding author), Kings Coll London, Dept Craniofacial Dev, Guys Campus, London SE1 9RT, England.	andrea.streit@kcl.ac.uk	; Streit, Andrea/F-2683-2010	Sabado, Virginie/0000-0003-2783-7604; Baker, Clare V. H./0000-0002-4434-3107; Streit, Andrea/0000-0001-7664-7917	BBSRC [D010659]; Wellcome Trust [081531, 082556, 091555, 078087]; MRC; BBSRC [BB/E01335X/1, BB/D010659/1] Funding Source: UKRI; Biotechnology and Biological Sciences Research Council [BB/E01335X/1, BB/D010659/1] Funding Source: researchfish	BBSRC(UK Research & Innovation (UKRI)Biotechnology and Biological Sciences Research Council (BBSRC)); Wellcome Trust(Wellcome Trust); MRC(UK Research & Innovation (UKRI)Medical Research Council UK (MRC)); BBSRC(UK Research & Innovation (UKRI)Biotechnology and Biological Sciences Research Council (BBSRC)); Biotechnology and Biological Sciences Research Council(UK Research & Innovation (UKRI)Biotec…	Thanks to Helen Sang and Adrian Sherman for providing fertilized GFP chick eggs and to Claudio D. Stern and J. Parnavelas for discussions and critical reading of the manuscript. This work was funded by BBSRC (D010659) and Wellcome Trust (081531) grants and an MRC studentship to A.S., by Wellcome Trust grant 082556 to C.V.H.B. and Wellcome Trust grant 091555 to C.V.H.B. and P.B. Thanks to Anastasi…		113	47	52	0	12	ACADEMIC PRESS INC ELSEVIER SCIENCE	SAN DIEGO	525 B ST, STE 1900, SAN DIEGO, CA 92101-4495 USA	0012-1606	1095-564X		DEV BIOL	Dev. Biol.	FEB 15	2012	362	2
J	Zhou, CQ; Wang, XY; Men, MC; Yi, XP; Cao, K; Pu, WD; Hacker, M; Li, X; Zhao, M				Zhou, Chunqing; Wang, Xueying; Men, Meichao; Yi, Xiaoping; Cao, Ke; Pu, Weidan; Hacker, Marcus; Li, Xiang; Zhao, Min			Altered glucose metabolism in default mode network and prefrontal circuit in patients with Kallmann syndrome	EJNMMI RESEARCH			English	Article						Kallmann syndrome; Positron emission tomography; Sex hormone; Fertility anxiety	WOMEN	BackgroundThis study delineates brain metabolic signatures underlying neuroendocrine-psychosocial interactions in Kallmann syndrome (KS), a rare genetic disorder characterized by congenital hypogonadism and anosmia. In this prospective case-control study, 30 KS patients and 30 matched healthy controls (HCs) underwent brain [18F]FDG PET scans, sex hormone assays, and standardized neuropsychologica…	[Zhou, Chunqing; Zhao, Min] Cent South Univ, Xiangya Hosp 3, Dept Nucl Med, 138 Tongzipo Rd, Changsha 410013, Hunan, Peoples R China; [Wang, Xueying; Yi, Xiaoping] Cent South Univ, Xiangya Hosp, Dept Radiol, Changsha 410008, Peoples R China; [Men, Meichao] Cent South Univ, Xiangya Hosp, Dept Hlth Management Ctr, Changsha 410008, Peoples R China; [Cao, Ke] Cent South Univ, Xiangya Hosp 3, Dept Onc…	Central South University; Central South University; Central South University; Central South University; Central South University; Medical University of Vienna	Zhao, M (corresponding author), Cent South Univ, Xiangya Hosp 3, Dept Nucl Med, 138 Tongzipo Rd, Changsha 410013, Hunan, Peoples R China.	mzhao1981@csu.edu.cn	Pu, weidan/LLK-3787-2024		National Natural Science Foundation of China	National Natural Science Foundation of China(National Natural Science Foundation of China (NSFC))	The authors thank staff members in the Departments of Nuclear Medicine at The Third Xiangya Hospital for their efforts in collecting the information used in this study.		28	0	0	0	0	SPRINGER	NEW YORK	ONE NEW YORK PLAZA, SUITE 4600, NEW YORK, NY, UNITED STATES	2191-219X			EJNMMI RES	EJNMMI Res.	JUL 11	2025	15	1
J	Graziani, L; Carriero, ML; Pozzi, F; Minotti, C; Andreadi, A; Bellia, A; Ruta, R; Bengala, M; Novelli, A; Lauro, D; Novelli, G				Graziani, Ludovico; Carriero, Miriam Lucia; Pozzi, Flavio; Minotti, Chiara; Andreadi, Aikaterini; Bellia, Alfonso; Ruta, Rosario; Bengala, Mario; Novelli, Antonio; Lauro, Davide; Novelli, Giuseppe			Genetic Variability of SOX10-Related Disorders within an Italian Family: Straddling the Line between Kallmann and Waardenburg Syndrome	MOLECULAR SYNDROMOLOGY			English	Article						Kallmann syndrome; Waardenburg syndrome; Family history; SOX10; Exome sequencing	DNA-BINDING; SOX10; MUTATIONS; PATIENT	Introduction: Kallmann syndrome (KS) is a genetically heterogeneous developmental disorder that most often manifests hypogonadotropic hypogonadism (HH) and hypo-/anosmia due to early embryonic impairment in the migration of gonadotropin-releasing hormone neurons. SOX10 (SRY-Box 10; MIM*602229), a key transcriptional activator involved in the development of neural crest cells, has been associated …	[Graziani, Ludovico; Carriero, Miriam Lucia; Minotti, Chiara; Novelli, Giuseppe] Univ Roma Tor Vergata, Dept Biomed & Prevent, Rome, Italy; [Pozzi, Flavio; Bellia, Alfonso; Lauro, Davide] Tor Vergata Univ Hosp, Endocrinol & Diabet Unit, Rome, Italy; [Andreadi, Aikaterini; Bellia, Alfonso; Lauro, Davide] Univ Roma Tor Vergata, Dept Syst Med, Rome, Italy; [Ruta, Rosario; Novelli, Antonio] IRCCS, Ba…	University of Rome Tor Vergata; University of Rome Tor Vergata; Policlin Tor Vergata; University of Rome Tor Vergata; IRCCS Bambino Gesu; University of Rome Tor Vergata; Policlin Tor Vergata	Graziani, L (corresponding author), Univ Roma Tor Vergata, Dept Biomed & Prevent, Rome, Italy.	ludovico.graziani1@gmail.com	Graziani, Ludovico/KMY-8263-2024; Novelli, Antonio/K-4035-2016; bellia, alfonso/AIA-9860-2022; Andreadi, Aikaterini/AIA-8222-2022	Graziani, Ludovico/0000-0002-7217-7388; Carriero, Miriam/0000-0001-7339-6024; Ruta, Rosario/0000-0002-0582-2017	Ministero della Salute FSC2014-2020 [T3-AN-04]; Fondazione Umberto Di Mario, Diabete Mellito 17 University of Rome Tor Vergata	Ministero della Salute FSC2014-2020; Fondazione Umberto Di Mario, Diabete Mellito 17 University of Rome Tor Vergata	The study was funded by Ministero della Salute FSC2014-2020, Project ID T3-AN-04GENERAand Fondazione Umberto Di Mario, Diabete Mellito 17 University of Rome Tor Vergata. The funders had no role in the design, data collection, data analysis, and reporting of this study..		31	1	1	0	0	KARGER	BASEL	ALLSCHWILERSTRASSE 10, CH-4009 BASEL, SWITZERLAND	1661-8769	1661-8777		MOL SYNDROMOL	Mol. Syndromol.	AUG	2024	15	4
J	Nishio, H; Mizuno, K; Moritoki, Y; Kamisawa, H; Kojima, Y; Mizuno, H; Kohri, K; Hayashi, Y				Nishio, Hidenori; Mizuno, Kentaro; Moritoki, Yoshinobu; Kamisawa, Hideyuki; Kojima, Yoshiyuki; Mizuno, Haruo; Kohri, Kenjiro; Hayashi, Yutaro			Clinical Features and Testicular Morphology in Patients with Kallmann Syndrome	UROLOGY			English	Article							GONADOTROPIN-RELEASING-HORMONE; HYPOGONADOTROPIC HYPOGONADISM; DEFICIENCY; PUBERTY; LEYDIG; MOUSE; TESTS; FETAL	Kallmann syndrome (KS) is a genetic disorder characterized by the simultaneous occurrence of idiopathic hypogonadotropic hypogonadism (IHH) and anosmia. Here, we present 3 cases of KS with detailed description. In Case 1, testicular morphology was examined by testicular biopsy, and Leydig cells were examined by immunohistochemistry using antibodies against Ad4BP/SF1. Contrary to our predictions, …	[Mizuno, Kentaro] Nagoya City Univ, Grad Sch Med Sci, Dept Nephrourol, Mizuho Ku, Nagoya, Aichi 4678601, Japan; Nagoya City Univ, Grad Sch Med Sci, Dept Neonatol & Pediat, Nagoya, Aichi 4678601, Japan	Nagoya City University; Nagoya City University	Mizuno, K (corresponding author), Nagoya City Univ, Grad Sch Med Sci, Dept Nephrourol, Mizuho Ku, 1 Kawasumi,Mizuho Cho, Nagoya, Aichi 4678601, Japan.	kmizuno@med.nagoya-cu.ac.jp	Mizuno, Kentaro/H-8950-2019	Mizuno, Kentaro/0000-0002-9624-2009	Grants-in-Aid for Scientific Research [22689044] Funding Source: KAKEN	Grants-in-Aid for Scientific Research(Ministry of Education, Culture, Sports, Science and Technology, Japan (MEXT)Japan Society for the Promotion of ScienceGrants-in-Aid for Scientific Research (KAKENHI))			13	6	7	0	3	ELSEVIER SCIENCE INC	NEW YORK	STE 800, 230 PARK AVE, NEW YORK, NY 10169 USA	0090-4295	1527-9995		UROLOGY	Urology	MAR	2012	79	3
J	Zeidler, C; Woelfle, J; Draaken, M; Mughal, SS; Grosse, G; Hilger, AC; Dworschak, GC; Boemers, TM; Jenetzky, E; Zwink, N; Lacher, M; Schmidt, D; Schmiedeke, E; Grasshoff-Derr, S; Märzheuser, S; Holland-Cunz, S; Schäfer, M; Bartels, E; Keppler, K; Palta, M; Leonhardt, J; Kujath, C; Rissmann, A; Nöthen, MM; Reutter, H; Ludwig, M				Zeidler, Claudia; Woelfle, Joachim; Draaken, Markus; Mughal, Sadaf S.; Grosse, Greta; Hilger, Alina C.; Dworschak, Gabriel C.; Boemers, Thomas M.; Jenetzky, Ekkehart; Zwink, Nadine; Lacher, Martin; Schmidt, Dominik; Schmiedeke, Eberhard; Grasshoff-Derr, Sabine; Maerzheuser, Stefanie; Holland-Cunz, Stefan; Schaefer, Mattias; Bartels, Enrika; Keppler, Kathleen; Palta, Markus; Leonhardt, Johannes; K…			Heterozygous FGF8 Mutations in Patients Presenting Cryptorchidism and Multiple VATER/VACTERL Features without Limb Anomalies	BIRTH DEFECTS RESEARCH PART A-CLINICAL AND MOLECULAR TERATOLOGY			English	Article						anorectal malformation; cryptorchidism; FGF8; fibroblast growth factor; VACTERL/VATER association; hypergonadotropic hypogonadism; Kallmann syndrome	GONADOTROPIN-RELEASING-HORMONE; VACTERL-ASSOCIATION; ANORECTAL-MALFORMATIONS; TESTICULAR DESCENT; VATER ASSOCIATION; GENE; DEFICIENCY; ETIOLOGY; IDENTIFICATION; HETEROTAXY	Background: The acronym VATER/VACTERL association describes the combination of at least three of the following cardinal features: vertebral defects, anorectal malformations, cardiac defects, tracheoesophageal fistula with or without esophageal atresia, renal malformations, and limb defects. Although fibroblast growth factor-8 (FGF8) mutations have mainly found in patients with Kallmann syndrome, …	[Zeidler, Claudia; Ludwig, Michael] Univ Bonn, Dept Clin Chem & Clin Pharmacol, D-53127 Bonn, Germany; [Woelfle, Joachim] Univ Bonn, Childrens Hosp, Pediat Endocrinol Div, D-53127 Bonn, Germany; [Draaken, Markus; Mughal, Sadaf S.; Grosse, Greta; Hilger, Alina C.; Dworschak, Gabriel C.; Schmidt, Dominik; Bartels, Enrika; Keppler, Kathleen; Noethen, Markus M.; Reutter, Heiko] Univ Bonn, Inst Human …	University of Bonn; University of Bonn; University of Bonn; University of Bonn; Helmholtz Association; German Cancer Research Center (DKFZ); Johannes Gutenberg University of Mainz; Hannover Medical School; Free University of Berlin; Humboldt University of Berlin; Charite Universitatsmedizin Berlin; Klinikum Bremen-Mitte; University of Wurzburg; Ruprecht Karls University Heidelberg; Otto von Gueri…	Reutter, H (corresponding author), Univ Bonn, Dept Neonatol, Sigmund Freud Str 25, D-53127 Bonn, Germany.	reutter@uni-bonn.de	Hilger, Alina/HKE-3650-2023; Dworschak, Gabriel/R-8985-2019; Woellfe, joachim/E-9406-2014; Schäfer, Frank-Mattias/GOE-5783-2022; Schafer, Frank-Mattias/N-6023-2017; HARAUX, Elodie/H-8240-2019; Nothen, Markus/B-2027-2009; Ludwig, Michael/AAD-1891-2020; Nöthen, Markus/B-2027-2009; Jenetzky, Ekkehart/AAA-5207-2020	Jenetzky, Ekkehart/0000-0001-5415-8784; Schafer, Frank-Mattias/0000-0002-5383-9649; Nothen, Markus/0000-0002-8770-2464; Draaken, Markus/0000-0002-4546-0786; Woelfle, Joachim/0000-0002-9132-6174;	German Federal Ministry of Education and Research (Bundesministerium fur Bildung und Forschung, BMBF) [01GM08107]; University of Bonn [O-149.0099, O-149.0096, O-149.0104]; BMBF; Richard-Winter-Stiftung	German Federal Ministry of Education and Research (Bundesministerium fur Bildung und Forschung, BMBF)(Federal Ministry of Education & Research (BMBF)); University of Bonn; BMBF(Federal Ministry of Education & Research (BMBF)); Richard-Winter-Stiftung	Grants were sponsored by the German Federal Ministry of Education and Research (Bundesministerium fur Bildung und Forschung, BMBF; grant no. 01GM08107) and The BONFOR program of the University of Bonn (grant no. O-149.0099 to E. B., grant no. O-149.0096 to G. C. D., and grant no. O-149.0104 to G. G.). E. B., E. S., S.G.-D., S. M., S. H., S. H.-C., M.M.N., M. Lu., H. R., and M. D. are members of t…		54	20	20	0	8	WILEY-BLACKWELL	HOBOKEN	111 RIVER ST, HOBOKEN 07030-5774, NJ USA	1542-0752	1542-0760		BIRTH DEFECTS RES A	Birth Defects Res. Part A-Clin. Mol. Teratol.	OCT	2014	100	10
J	Kim, YJ; Osborn, DPS; Lee, JY; Araki, M; Araki, K; Mohun, T; Känsäkoski, J; Brandstack, N; Kim, HT; Miralles, F; Kim, CH; Brow, NA; Kim, HG; Martinez-Barbera, JP; Ataliotis, P; Raivio, T; Layman, LC; Kim, SH				Kim, Yeon-Joo; Osborn, Daniel P. S.; Lee, Ji-Young; Araki, Masatake; Araki, Kimi; Mohun, Timothy; Kansakoski, Johanna; Brandstack, Nina; Kim, Hyun-Taek; Miralles, Francesc; Kim, Cheol-Hee; Brow, Nigel A.; Kim, Hyung-Goo; Martinez-Barbera, Juan Pedro; Ataliotis, Paris; Raivio, Taneli; Layman, Lawrence C.; Kim, Soo-Hyun			WDR11-mediated Hedgehog signalling defects underlie a new ciliopathy related to Kallmann syndrome	EMBO REPORTS			English	Article						ciliopathy; hedgehog signal pathway; hypogonadotropic hypogonadism; kallmann syndrome; WDR11	CONGENITAL HYPOGONADOTROPIC HYPOGONADISM; PRIMARY CILIA; HORMONE NEURONS; ELECTRON-MICROSCOPY; MUTANT MICE; PROTEIN; GENE; PATHWAY; DISEASE; MOUSE	WDR11 has been implicated in congenital hypogonadotropic hypogonadism (CHH) and Kallmann syndrome (KS), human developmental genetic disorders defined by delayed puberty and infertility. However, WDR11's role in development is poorly understood. Here, we report that WDR11 modulates the Hedgehog (Hh) signalling pathway and is essential for ciliogenesis. Disruption of WDR11 expression in mouse and z…	[Kim, Yeon-Joo; Osborn, Daniel P. S.; Lee, Ji-Young; Miralles, Francesc; Brow, Nigel A.; Ataliotis, Paris; Kim, Soo-Hyun] St Georges Univ London, Mol & Clin Sci Res Inst, London, England; [Araki, Masatake; Araki, Kimi] Kumamoto Univ, Inst Resource Dev & Anal, Kumamoto, Japan; [Mohun, Timothy] Francis Crick Inst, London, England; [Kansakoski, Johanna; Brandstack, Nina; Raivio, Taneli] Univ Helsink…	City St Georges, University of London; Kumamoto University; Francis Crick Institute; University of Helsinki; Helsinki University Central Hospital; Chungnam National University; University System of Georgia; Augusta University; University of London; University College London; Max Planck Society	Kim, SH (corresponding author), St Georges Univ London, Mol & Clin Sci Res Inst, London, England.	skim@sgul.ac.uk	; Kim, Cheol-Hee/F-6278-2013; Osborn, Daniel/ABG-6699-2020; Martinez-Barbera, Juan/AAE-9284-2020; Kim, Soo/ABG-8773-2020	Osborn, Daniel/0000-0002-5266-404X; Ataliotis, Paris/0000-0002-9741-6410; Martinez-Barbera, Juan Pedro/0000-0002-5292-7276; Miralles, Francesc/0000-0003-3069-2725; Kim, Cheol-Hee/0000-0002-3019-0699; Kim, Soo-Hyun/0000-0002-9394-1437	Medical Research Council (MRC) [MR/L020378/1]; NIH [HD33004]; JSPS KAKENHI [JP17017031, JP20300146]; MRC [U117562103]; Francis Crick Institute - Cancer Research UK; MRC; Wellcome Trust [FC001157, FC001117]; Carrick Foundation; Sigrid Juselius Foundation; Foundation for Pediatric Research; HUCH Research Funds; National Research Foundation of Korea [2014R1A2A1A11053562]; MRC [MR/M000125/1, MR/L0203…	Medical Research Council (MRC)(UK Research & Innovation (UKRI)Medical Research Council UK (MRC)); NIH(United States Department of Health & Human ServicesNational Institutes of Health (NIH) - USA); JSPS KAKENHI(Ministry of Education, Culture, Sports, Science and Technology, Japan (MEXT)Japan Society for the Promotion of ScienceGrants-in-Aid for Scientific Research (KAKENHI)); MRC(UK Research & Inn…	We thank Maria McGlynn and Yvette Bland for technical assistance, and Helena Kaariainen, Nicola Ragge and Moira Blyth for discussions related to clinical findings. YJK, JYL, LCL and S-HK are supported by Medical Research Council (MRC) grant MR/L020378/1. LCL is also supported by NIH grant HD33004. MA and KA are supported by JSPS KAKENHI grant (JP17017031, JP20300146). TM is supported by the MRC g…		68	41	45	0	6	WILEY	HOBOKEN	111 RIVER ST, HOBOKEN 07030-5774, NJ USA	1469-221X	1469-3178		EMBO REP	EMBO Rep.	FEB	2018	19	2
J	Yu, HT; Lee, CL; Huang, HY; Soong, YK				Yu, Hsing-Tse; Lee, Chyi-Long; Huang, Hong-Yuan; Soong, Yung-Kuei			Successful pregnancy in a woman with Kallmann's syndrome using human menopausal gonadotropin followed by low-dose human chorionic gonadotropin in the mid-to-late follicular phase	TAIWANESE JOURNAL OF OBSTETRICS & GYNECOLOGY			English	Article							CONTROLLED OVARIAN STIMULATION; OVULATION INDUCTION; WOMEN; HORMONE; PATIENT; LH		[Yu, Hsing-Tse; Lee, Chyi-Long; Huang, Hong-Yuan; Soong, Yung-Kuei] Chang Gung Mem Hosp, Dept Obstet & Gynecol, Tao Yuan, Taiwan; [Lee, Chyi-Long; Huang, Hong-Yuan; Soong, Yung-Kuei] Chang Gung Univ, Sch Med, Dept Obstet & Gynecol, Tao Yuan, Taiwan	Chang Gung Memorial Hospital; Chang Gung University	Soong, YK (corresponding author), Chang Gung Mem Hosp, Dept Obstet & Gynecol, 5 Fu Shin St, Tao Yuan 363, Taiwan.	yks@cymh.org.tw			Chang Gung Memorial Hospital, Taiwan [CMRPG381481]	Chang Gung Memorial Hospital, Taiwan(Chang Gung Memorial Hospital)	This work was supported by grant number CMRPG381481 (to H.-T. Yu) from the Chang Gung Memorial Hospital, Taiwan.		21	2	3	0	8	ELSEVIER TAIWAN	TAIPEI	RM N-412, 4F, CHIA HSIN BUILDING 11, NO 96, ZHONG SHAN N ROAD SEC 2, TAIPEI, 10449, TAIWAN	1028-4559			TAIWAN J OBSTET GYNE	Taiwan. J. Obstet. Gynecol.	JUN	2012	51	2
J	Xu, H; Li, Z; Wang, T; Wang, S; Liu, J; Wang, DW				Xu, H.; Li, Z.; Wang, T.; Wang, S.; Liu, J.; Wang, D. W.			Novel homozygous deletion of segmental KAL1 and entire STS cause Kallmann syndrome and X-linked ichthyosis in a Chinese family	ANDROLOGIA			English	Article						Genetics; Kallmann syndrome; spermatogenesis	HYPOGONADOTROPIC HYPOGONADISM; INTRAGENIC DELETION; GENE; MUTATIONS; MOLECULES; ADHESION	Kallmann syndrome (KS) is a genetically heterogeneous disease characterised by hypogonadotrophic hypogonadism in association with anosmia or hyposmia. This condition affects 1 in 10000 men and 1 in 50000 women. Defects in seventeen genes including KAL1 gene contribute to the molecular basis of KS. We report the clinical characteristics, molecular causes and treatment outcome of two Chinese brothe…	[Xu, H.; Wang, T.; Wang, S.; Liu, J.] Huazhong Univ Sci & Technol, Tongji Hosp, Tongji Med Coll, Dept Urol, Wuhan 430030, Peoples R China; [Li, Z.; Wang, D. W.] Huazhong Univ Sci & Technol, Tongji Hosp, Tongji Med Coll, Dept Internal Med, Wuhan 430030, Peoples R China; [Li, Z.; Wang, D. W.] Huazhong Univ Sci & Technol, Tongji Hosp, Tongji Med Coll, Gene Therapy Ctr, Wuhan 430030, Peoples R China	Huazhong University of Science & Technology; Huazhong University of Science & Technology; Huazhong University of Science & Technology	Liu, J (corresponding author), Huazhong Univ Sci & Technol, Tongji Hosp, Tongji Med Coll, 1095 Jiefang Ave, Wuhan 430030, Peoples R China.	jhliu@tjh.tjmu.edu.cn; dwwang@tjh.tjmu.edu.cn	Yuxuan, Yang/NGS-7786-2025	Wang, Shaogang/0000-0002-3206-1495	National Natural Science Foundation of China [81270690]	National Natural Science Foundation of China(National Natural Science Foundation of China (NSFC))	We want to specially acknowledge all the participants in this study. This work was supported by grants National Natural Science Foundation of China, Project (No. 81270690).		16	12	14	0	9	WILEY-BLACKWELL	HOBOKEN	111 RIVER ST, HOBOKEN 07030-5774, NJ USA	0303-4569	1439-0272		ANDROLOGIA	Andrologia	DEC	2015	47	10
J	Ali, G; Shin, KC; Ahmed, N; Habbab, W; Alkhadairi, G; Razzaq, A; Bejaoui, Y; El Hajj, N; Mifsud, B; Park, Y; Stanton, LW				Ali, Gowher; Shin, Kyung Chul; Ahmed, Nisar; Habbab, Wesal; Alkhadairi, Ghaneya; Razzaq, Aleem; Bejaoui, Yosra; El Hajj, Nady; Mifsud, Borbala; Park, Yongsoo; Stanton, Lawrence W.			Deletion in RMST lncRNA impairs hypothalamic neuronal development in a human stem cell-based model of Kallmann Syndrome	CELL DEATH DISCOVERY			English	Article							LONG NONCODING RNAS; HYPOGONADOTROPIC HYPOGONADISM; CXCR7; SYSTEM; MOUSE; GENE	Rhabdomyosarcoma 2-associated transcript (RMST) long non-coding RNA has previously been shown to cause Kallmann syndrome (KS), a rare genetic disorder characterized by congenital hypogonadotropic hypogonadism (CHH) and olfactory dysfunction. In the present study, we generated large deletions of approximately 41.55 kb in the RMST gene in human pluripotent stem cells using CRISPR/Cas9 gene editing.…	[Ali, Gowher; Shin, Kyung Chul; Habbab, Wesal; Alkhadairi, Ghaneya; Park, Yongsoo; Stanton, Lawrence W.] Bin Khalifa Univ, Qatar Fdn, Qatar Biomed Res Inst, Neurol Disorders Res Ctr, Doha, Qatar; [Ahmed, Nisar; Razzaq, Aleem; Bejaoui, Yosra; El Hajj, Nady; Mifsud, Borbala; Park, Yongsoo; Stanton, Lawrence W.] Hamad Bin Khalifa Univ, Qatar Fdn, Coll Hlth & Life Sci, Doha, Qatar; [El Hajj, Nady] Ha…	Qatar Foundation (QF); Hamad Bin Khalifa University-Qatar; Qatar Biomedical Research Institute (QBRI); Qatar Foundation (QF); Hamad Bin Khalifa University-Qatar; Qatar Foundation (QF); Hamad Bin Khalifa University-Qatar; University of London; Queen Mary University London	Stanton, LW (corresponding author), Bin Khalifa Univ, Qatar Fdn, Qatar Biomed Res Inst, Neurol Disorders Res Ctr, Doha, Qatar.;Stanton, LW (corresponding author), Hamad Bin Khalifa Univ, Qatar Fdn, Coll Hlth & Life Sci, Doha, Qatar.	LStanton@hbku.edu.qa	; Park, Yongsoo/G-9285-2014; Mifsud, Borbala/AAB-5379-2020; Bejaoui, Yosra/LLM-6430-2024	Razzaq, PhD, Aleem/0000-0002-9920-1392; Bejaoui, Yosra/0000-0003-1617-5756; El Hajj, Nady/0000-0003-3420-8531; Park, Yongsoo/0000-0001-8336-8051;	Qatar Foundation	Qatar Foundation(Qatar Foundation (QF)Qatar National Research Fund (QNRF))	This work was supported by intramural funding from Qatar Foundation. We thank the Genomics Core and Genome Technology laboratory at QBRI, managed by Khalid Ouararhni, for their expert guidance and service. We also thank Qatar National Library for their generous support on publication costs.		49	0	0	0	1	SPRINGERNATURE	LONDON	CAMPUS, 4 CRINAN ST, LONDON, N1 9XW, ENGLAND		2058-7716		CELL DEATH DISCOV	Cell Death Discov.	JUL 19	2024	10	1
J	Yanicostas, C; Herbomel, E; Dipietromaria, A; Soussi-Yanicostas, N				Yanicostas, Constantin; Herbomel, Eric; Dipietromaria, Aurelie; Soussi-Yanicostas, Nadia			Anosmin-1a is required for fasciculation and terminal targeting of olfactory sensory neuron axons in the zebrafish olfactory system	MOLECULAR AND CELLULAR ENDOCRINOLOGY			English	Article						Anosmin-1; Kallmann syndrome; Olfactory system; Zebrafish; Kal1a gene	LINKED KALLMANN-SYNDROME; HORMONE GNRH CELLS; ADHESION MOLECULES; ODORANT RECEPTORS; HEPARAN-SULFATE; SYNDROME GENE; DANIO-RERIO; KAL GENE; BULB; MAP	The KAL-1 gene underlies the X-linked form of Kallmann syndrome (KS), a neurological disorder that impairs the development of the olfactory and GnRH systems. KAL-1 encodes anosmin-1. a cell matrix protein that shows cell adhesion, neurite outgrowth, and axon-guidance and -branching activities. We used zebrafish embryos as model to better understand the role of this protein during olfactory system…	[Yanicostas, Constantin; Herbomel, Eric; Dipietromaria, Aurelie; Soussi-Yanicostas, Nadia] Ctr Rech Inst Cerveau & Moelle Epiniere CRICM, Paris, France; [Yanicostas, Constantin; Herbomel, Eric; Dipietromaria, Aurelie; Soussi-Yanicostas, Nadia] INSERM, UMRS975, Paris, France; [Yanicostas, Constantin; Herbomel, Eric; Dipietromaria, Aurelie; Soussi-Yanicostas, Nadia] CNRS, UMR7225, Paris, France; [Y…	Sorbonne Universite; Institut National de la Sante et de la Recherche Medicale (Inserm); Centre National de la Recherche Scientifique (CNRS); CNRS - National Institute for Biology (INSB); Assistance Publique Hopitaux Paris (APHP); Hopital Universitaire Pitie-Salpetriere - APHP; Sorbonne Universite	Soussi-Yanicostas, N (corresponding author), CHU Pitie Salpetriere, Ctr Rech ICM, Pavillon Enfant & Adolescent,47 Bd Hop, F-75651 Paris 13, France.		; Soussi-Yanicostas, Nadia/U-6339-2018	yanicostas, constantin/0000-0003-4731-1458; Soussi-Yanicostas, nadia/0000-0001-7734-9401	INSERM Avenir 59 [R041905P]; Fondation de la Recherche Medicale [INE20050303379]; Fondation NRJ de l'Institut de France	INSERM Avenir 59; Fondation de la Recherche Medicale(Fondation pour la Recherche Medicale); Fondation NRJ de l'Institut de France	We thank M. Mishina for the gift of the omp-tau::GFP transgenic line. This work was supported by program INSERM Avenir 59 (No. R041905P), Fondation de la Recherche Medicale (FRM No. INE20050303379). and Fondation NRJ de l'Institut de France.		43	28	28	0	4	ELSEVIER IRELAND LTD	CLARE	ELSEVIER HOUSE, BROOKVALE PLAZA, EAST PARK SHANNON, CO, CLARE, 00000, IRELAND	0303-7207			MOL CELL ENDOCRINOL	Mol. Cell. Endocrinol.	NOV 27	2009	312	1-2
J	Hu, YQ; Yu, HS; Shaw, G; Pask, AJ; Renfree, MB				Hu, Yanqiu; Yu, Hongshi; Shaw, Geoff; Pask, Andrew J.; Renfree, Marilyn B.			Kallmann Syndrome 1 Gene Is Expressed in the Marsupial Gonad	BIOLOGY OF REPRODUCTION			English	Article						anosmin-1; gene regulation; KAL1; Kallmann syndrome; ovary; spermatid; spermatogenesis; testis; tammar wallaby; X chromosome	GONADOTROPIN-RELEASING-HORMONE; X-CHROMOSOME; HEPARAN-SULFATE; NEURONAL DEVELOPMENT; SEX-CHROMOSOMES; ANOSMIN-1; GROWTH; MUTATIONS; INSIGHTS; FGFR1	Kallmann syndrome is characterized by hypogonadotrophic hypogonadism and anosmia. The syndrome can be caused by mutations in several genes, but the X-linked form is caused by mutation in the Kallmann syndrome 1 (KAL1). KAL1 plays a critical role in gonadotropin-releasing hormone (GnRH) neuronal migration that is essential for the normal development of the hypothalamic-pituitary-gonadal axis. Inte…	[Hu, Yanqiu; Yu, Hongshi; Shaw, Geoff; Pask, Andrew J.; Renfree, Marilyn B.] Univ Melbourne, Dept Zool, Melbourne, Vic 3010, Australia; [Hu, Yanqiu; Yu, Hongshi; Shaw, Geoff; Pask, Andrew J.; Renfree, Marilyn B.] Univ Melbourne, ARC Ctr Excellence Kangaroo Genom, Melbourne, Vic 3010, Australia; [Pask, Andrew J.] Univ Connecticut, Coll Liberal Arts & Sci, Dept Mol & Cell Biol, Storrs, CT USA	University of Melbourne; University of Melbourne; University of Connecticut	Renfree, MB (corresponding author), Univ Melbourne, Dept Zool, Melbourne, Vic 3010, Australia.	m.renfree@unimelb.edu.au	; Shaw, Geoff/A-6916-2012	Pask, Andrew/0000-0002-1900-2263; Renfree, Marilyn/0000-0002-4589-0436; Yu, Hongshi/0000-0001-6560-7522; Shaw, Geoffrey/0000-0002-7421-7136	Australian Research Council Centre of Excellence for Kangaroo Genomics; Federation Fellowship; National Health and Medical Research Council; The University of Melbourne	Australian Research Council Centre of Excellence for Kangaroo Genomics(Australian Research Council); Federation Fellowship; National Health and Medical Research Council(National Health & Medical Research Council (NHMRC) of Australia); The University of Melbourne(University of Melbourne)	Supported by the Australian Research Council Centre of Excellence for Kangaroo Genomics; a Federation Fellowship (M.B.R.), and a National Health and Medical Research Council R D Wright Fellowship (A.J.P.). Y.H. was supported by the Albert Shimmins Fund (The University of Melbourne) during the preparation of the manuscript.		60	10	12	0	3	OXFORD UNIV PRESS INC	CARY	JOURNALS DEPT, 2001 EVANS RD, CARY, NC 27513 USA	0006-3363	1529-7268		BIOL REPROD	Biol. Reprod.	MAR	2011	84	3
J	Entrala-Bernal, C; Montes-Castillo, C; Alvarez-Cubero, MJ; Gutiérez-Alcántara, C; Fernandez-Rosado, F; Martinez-Espín, E; Sánchez-Malo, C; Santiago-Fernández, P				Entrala-Bernal, Carmen; Montes-Castillo, Cristina; Jesus Alvarez-Cubero, Maria; Gutierez-Alcantara, Carmen; Fernandez-Rosado, Francisco; Martinez-Espin, Esther; Sanchez-Malo, Carolina; Santiago-Fernandez, Piedad			Genetic diagnosis of idiopathic hypogonadotrophic hypogonadism: a new point mutation in the KAL2 gene	HORMONES-INTERNATIONAL JOURNAL OF ENDOCRINOLOGY AND METABOLISM			English	Article						Case; Genes; KAL1; KAL2; Kallmann syndrome; Mutation	KALLMANN-SYNDROME; GONADOTROPIN	Kallmann Syndrome (KS) is a genetic disease of embryonic development which is characterized by the association of hypogonadotropic hypogonadism (HH) due to a deficit of the gonadotropin-releasing hormone (GnRH) and a hypo/anosmia (including a hypoplasia of the nasal sulcus and agenesis of the olfactory bulbs). Even though it is a genotypically and phenotypically heterogeneous clinical disease, th…	[Entrala-Bernal, Carmen; Fernandez-Rosado, Francisco; Martinez-Espin, Esther] LORGEN GP, Ciencias Salud BIC, PT, Granada, Spain; [Montes-Castillo, Cristina; Gutierez-Alcantara, Carmen; Sanchez-Malo, Carolina; Santiago-Fernandez, Piedad] Univ Granada, UGC Endocrinol & Nutr, Complejo Hosp Jaen, E-18071 Granada, Spain; [Jesus Alvarez-Cubero, Maria] Univ Granada, Fac Med, Dept Med Legal & Toxicol, La…	Complejo Hospitalario de Jaen; University of Granada; University of Granada	Alvarez-Cubero, MJ (corresponding author), Univ Granada, Dept Legal Med Toxicol & Phys Anthropol, Lab Genet Identificat, Fac Med, Avda Madrid 11, E-18071 Granada, Spain.	mjesusac@ugr.es	; Cubero, Maria/M-2892-2015	Alvarez Cubero, MARIA JESUS/0000-0002-5492-9355;					24	5	7	0	3	SPRINGER INTERNATIONAL PUBLISHING AG	CHAM	GEWERBESTRASSE 11, CHAM, CH-6330, SWITZERLAND	1109-3099	2520-8721		HORM-INT J ENDOCRINO	Horm.-Int. J. Endocrinol. Metab.	APR-JUN	2014	13	2
J	Xia, YQ; Guo, HB; Ge, HT; Feng, K; Qu, XW; Wan, F; Zhang, CL; Yang, JJ				Xia, Yanqing; Guo, Haibin; Ge, Hengtao; Feng, Ke; Qu, Xiaowei; Wan, Feng; Zhang, Cuilian; Yang, Jinjian			A Novel Noncanonical Splicing Mutation of ANOS1 Gene in Siblings with Kallmann Syndrome Identified by Whole-Exome Sequencing	REPRODUCTIVE SCIENCES			English	Article						Kallmann syndrome (KS); Male infertility; ANOS1 gene; Noncanonical splice site variant	CONGENITAL HYPOGONADOTROPIC HYPOGONADISM	Kallmann syndrome (KS) is a rare genetic disorder that is characterized by idiopathic hypogonadotropic hypogonadism associated with anosmia. Genetic variants in ANOS1 gene are the most common mutations associated with X-linked recessive form of KS. Canonical +/- 1 or 2 splice site variants in ANOS1 have been described to be responsible for KS. Here, we identified a novel noncanonical splice site …	[Xia, Yanqing; Yang, Jinjian] Zhengzhou Univ, Dept Urol, Affiliated Hosp 1, 1 Jianshedong Rd, Zhengzhou 450000, Henan, Peoples R China; [Xia, Yanqing; Guo, Haibin; Ge, Hengtao; Feng, Ke; Qu, Xiaowei; Wan, Feng; Zhang, Cuilian] Henan Prov Peoples Hosp, Reprod Med Ctr, 7 Weiwu Rd, Zhengzhou 450003, Henan, Peoples R China; [Xia, Yanqing; Guo, Haibin; Ge, Hengtao; Feng, Ke; Qu, Xiaowei; Wan, Feng; Zh…	Zhengzhou University; Zhengzhou University; Henan University; Zhengzhou University	Yang, JJ (corresponding author), Zhengzhou Univ, Dept Urol, Affiliated Hosp 1, 1 Jianshedong Rd, Zhengzhou 450000, Henan, Peoples R China.	yangjinjian2020@163.com	Guo, Haibin/AAA-4535-2021; zhang, lin/IZQ-4870-2023	Yang, Jinjian/0000-0003-4755-8231; GUO, HAIBIN/0000-0001-7297-3918					18	5	5	2	14	SPRINGER HEIDELBERG	HEIDELBERG	TIERGARTENSTRASSE 17, D-69121 HEIDELBERG, GERMANY	1933-7191	1933-7205		REPROD SCI	Reprod. Sci.	FEB	2022	29	2
J	Balasubramanian, R; Dwyer, A; Seminara, SB; Pitteloud, N; Kaiser, UB; Crowley, WF				Balasubramanian, Ravikumar; Dwyer, Andrew; Seminara, Stephanie B.; Pitteloud, Nelly; Kaiser, Ursula B.; Crowley, William F., Jr.			Human GnRH Deficiency: A Unique Disease Model to Unravel the Ontogeny of GnRH Neurons	NEUROENDOCRINOLOGY			English	Article						Gonadotropin-releasing hormone deficiency; Gonadotropin-releasing hormone neuronal ontogeny; Puberty; Kallmann syndrome; Hypogonadotropic hypogonadism	GONADOTROPIN-RELEASING-HORMONE; IDIOPATHIC HYPOGONADOTROPIC HYPOGONADISM; PROTEIN-COUPLED RECEPTOR; LINKED KALLMANN-SYNDROME; OLFACTORY-BULB; ARCUATE NUCLEUS; HEPARAN-SULFATE; CHARGE-SYNDROME; X-CHROMOSOME; NEUROKININ-B	Evolutionary survival of a species is largely a function of its reproductive fitness. In mammals, a sparsely populated and widely dispersed network of hypothalamic neurons, the gonadotropin-releasing hormone (GnRH) neurons, serve as the pilot light of reproduction via coordinated secretion of GnRH. Since it first description, human GnRH deficiency has been recognized both clinically and genetical…	[Crowley, William F., Jr.] Massachusetts Gen Hosp, Harvard Reprod Endocrine Sci Ctr Excellence, Reprod Endocrine Unit, Dept Med, Boston, MA 02114 USA; Brigham & Womens Hosp, Div Endocrine, Boston, MA 02115 USA	Harvard University; Harvard University Medical Affiliates; Massachusetts General Hospital; Harvard University; Harvard University Medical Affiliates; Brigham & Women's Hospital	Crowley, WF (corresponding author), Massachusetts Gen Hosp, Harvard Reprod Endocrine Sci Ctr Excellence, Reprod Endocrine Unit, Dept Med, Bartlett Hall Extens 5th Floor 55,Fruit St, Boston, MA 02114 USA.	wcrowley@partners.org	Dwyer, Andrew/D-8099-2012; PITTELOUD, Nelly/K-2709-2014	Dwyer, Andrew/0000-0002-7023-6794;	NICHD NIH HHS [U54 HD028138, R01 HD043341, R01 HD056264] Funding Source: Medline	NICHD NIH HHS(United States Department of Health & Human ServicesNational Institutes of Health (NIH) - USANIH Eunice Kennedy Shriver National Institute of Child Health & Human Development (NICHD))			122	59	71	0	3	KARGER	BASEL	ALLSCHWILERSTRASSE 10, CH-4009 BASEL, SWITZERLAND	0028-3835	1423-0194		NEUROENDOCRINOLOGY	Neuroendocrinology		2010	92	2
J	Wen, J; Pan, L; Xu, X; Wang, J; Hu, C				Wen, Jie; Pan, Li; Xu, Xuan; Wang, Jiang; Hu, Chen			Clinical data and genetic mutation in Kallmann syndrome with CHARGE syndrome Case report and pedigree analysis	MEDICINE			English	Article						CHARGE syndrome; CHD7; idiopathic hypogonadotropic hypogonadism; kallmann syndrome	IDIOPATHIC HYPOGONADOTROPIC HYPOGONADISM; CHD7; ANOSMIA	Rationale: This study aimed to investigate the genetic mutation characteristics of Kallmann syndrome (KS) with CHARGE syndrome through the clinical features and genetic analysis of a pediatric patient with KS in one pedigree. Patient concerns: Developmental disorders with olfactory abnormalities, developmental lag, heart malformations, external genital malformations. Diagnoses: KS combined with s…	[Wen, Jie] Fudan Univ, Childrens Hosp, Dept Pediat Orthoped, Shanghai, Peoples R China; [Wen, Jie; Hu, Chen] Hunan Normal Univ, Affiliated Hosp 1, Hunan Prov Peoples Hosp, Dept Pediat Orthoped, Changsha, Hunan, Peoples R China; [Pan, Li; Xu, Xuan] Hunan Normal Univ, Affiliated Hosp 1, Hunan Prov Peoples Hosp, Childrens Med Ctr, Changsha 410005, Hunan, Peoples R China; [Wang, Jiang] Hunan Normal U…	Fudan University; Hunan Normal University; Hunan Normal University; Hunan Normal University	Xu, X (corresponding author), Hunan Normal Univ, Affiliated Hosp 1, Hunan Prov Peoples Hosp, Childrens Med Ctr, Changsha 410005, Hunan, Peoples R China.	xuxuan126@126.com	Wen, Jie/CAH-4060-2022						26	5	7	0	4	LIPPINCOTT WILLIAMS & WILKINS	PHILADELPHIA	TWO COMMERCE SQ, 2001 MARKET ST, PHILADELPHIA, PA 19103 USA	0025-7974	1536-5964		MEDICINE	Medicine (Baltimore)	JUL	2018	97	27
J	Niu, Y; Zhou, C; Xu, H; Wang, D; Chen, Y; Li, Z; Wang, T; Pokhrel, G; Wang, DW; Liu, J				Niu, Y.; Zhou, C.; Xu, H.; Wang, D.; Chen, Y.; Li, Z.; Wang, T.; Pokhrel, G.; Wang, D. W.; Liu, J.			Novel interstitial deletion in Xp22.3 in a typical X-linked recessive family with Kallmann syndrome	ANDROLOGIA			English	Article						KAL1; Kallmann Syndrome; novel CNV; spermatogenesis	CONGENITAL HYPOGONADOTROPIC HYPOGONADISM; CHONDRODYSPLASIA PUNCTATA; MENTAL-RETARDATION; GNRH DEFICIENCY; OA1 LOCUS; ICHTHYOSIS; GENE; KAL1; PATIENT; MUTATIONS	Kallmann syndrome (KS) is a clinically and genetically heterogeneous condition characterised by hypogonadotropic hypogonadism with anosmia or hyposmia. More than nineteen genes causing KS have been reported to date. KAL1, first identified to causing the X-linked form of KS, accounts for 10%-20% of KS patients. In this study, we designed a panel including 17 known genes causing KS for genetic diag…	[Niu, Y.; Xu, H.; Wang, D.; Chen, Y.; Wang, T.; Pokhrel, G.; Liu, J.] Huazhong Univ Sci & Technol, Dept Urol, Tongji Hosp, Tongji Med Coll, Wuhan, Hubei, Peoples R China; [Niu, Y.; Xu, H.; Wang, D.; Chen, Y.; Wang, T.; Pokhrel, G.; Liu, J.] Huazhong Univ Sci & Technol, Inst Urol, Tongji Hosp, Tongji Med Coll, Wuhan, Hubei, Peoples R China; [Zhou, C.; Li, Z.; Wang, D. W.] Huazhong Univ Sci & Techn…	Huazhong University of Science & Technology; Huazhong University of Science & Technology; Huazhong University of Science & Technology; Huazhong University of Science & Technology; Huazhong University of Science & Technology	Liu, J (corresponding author), Huazhong Univ Sci & Technol, Dept Urol, Tongji Hosp, Tongji Med Coll, Wuhan, Hubei, Peoples R China.;Wang, DW (corresponding author), Huazhong Univ Sci & Technol, Div Cardiol, Tongji Hosp, Dept Internal Med,Tongji Med Coll, Wuhan, Hubei, Peoples R China.;Wang, DW (corresponding author), Huazhong Univ Sci & Technol, Genet Diag Ctr, Tongji Hosp, Tongji Med Coll, Wuhan…	dwwang@tjh.tjmu.edu.cn; jhliu@tjh.tjmu.edu.cn			National Natural Science Foundation of China [81671443, 81601270]	National Natural Science Foundation of China(National Natural Science Foundation of China (NSFC))	The National Natural Science Foundation of China, Grant/Award Number: 81671443, 81601270		27	7	8	0	3	WILEY	HOBOKEN	111 RIVER ST, HOBOKEN 07030-5774, NJ USA	0303-4569	1439-0272		ANDROLOGIA	Andrologia	MAY	2018	50	4
J	Simonis, N; Migeotte, I; Lambert, N; Perazzolo, C; de Silva, DC; Dimitrov, B; Heinrichs, C; Janssens, S; Kerr, B; Mortier, G; Van Vliet, G; Lepage, P; Casimir, G; Abramowicz, M; Smits, G; Vilain, C				Simonis, Nicolas; Migeotte, Isabelle; Lambert, Nelle; Perazzolo, Camille; de Silva, Deepthi C.; Dimitrov, Boyan; Heinrichs, Claudine; Janssens, Sandra; Kerr, Bronwyn; Mortier, Geert; Van Vliet, Guy; Lepage, Philippe; Casimir, Georges; Abramowicz, Marc; Smits, Guillaume; Vilain, Catheline			FGFR1 mutations cause Hartsfield syndrome, the unique association of holoprosencephaly and ectrodactyly	JOURNAL OF MEDICAL GENETICS			English	Article						Clinical genetics; Developmental; Genetics	GONADOTROPIN-RELEASING-HORMONE; OF-FUNCTION MUTATIONS; KALLMANN-SYNDROME; GENETIC OVERLAP; FIBROBLAST-GROWTH-FACTOR-RECEPTOR-1; DEFICIENCY; SPECTRUM; SEQUENCE; TGIF; WIDE	Background Harstfield syndrome is the rare and unique association of holoprosencephaly (HPE) and ectrodactyly, with or without cleft lip and palate, and variable additional features. All the reported cases occurred sporadically. Although several causal genes of HPE and ectrodactyly have been identified, the genetic cause of Hartsfield syndrome remains unknown. We hypothesised that a single key de…	[Simonis, Nicolas] Univ Libre Bruxelles, Lab Bioinformat Genomes & Reseaux BiGRe, Brussels, Belgium; [Migeotte, Isabelle; Lambert, Nelle; Perazzolo, Camille; Abramowicz, Marc] Univ Libre Bruxelles, IRIBHM, Brussels, Belgium; [Migeotte, Isabelle; Lambert, Nelle; Abramowicz, Marc; Smits, Guillaume; Vilain, Catheline] Univ Libre Bruxelles, Hop Erasme, ULB Ctr Human Genet, Brussels, Belgium; [de Silv…	Universite Libre de Bruxelles; Universite Libre de Bruxelles; Universite Libre de Bruxelles; University Kelaniya; Guy's & St Thomas' NHS Foundation Trust; Universite Libre de Bruxelles; Ghent University; Ghent University Hospital; University of Manchester; University of Antwerp; University of Antwerp; Universite de Montreal; Universite de Montreal; Universite de Montreal	Simonis, N (corresponding author), Univ Libre Bruxelles, Hop Univ Enfants Reine Fabiola HUDERF, Dept Paediat, Brussels, Belgium.	guillaume.smits@huderf.be; cavilain@ulb.ac.be	Simonis, Nicolas/E-5124-2010; Abramowicz, Marc/AAX-6419-2020; LAMBERT, NELLE/JPL-0322-2023; Mortier, Geert/D-2542-2012	Migeotte, Isabelle/0000-0002-8972-8211; Simonis, Nicolas/0000-0003-1162-3214; Lambert, Nelle/0009-0004-3411-7132; Smits, Guillaume/0000-0003-2845-6758; , Nelle/0000-0003-1137-9725; Abramowicz, Marc/0000-0003-0623-8768; Mortier, Geert/0000-0001-9871-4578	Fondation Robert Dubois (Department of Pediatrics, ULB); FNRS; Fonds Erasme; Fondation Lippens	Fondation Robert Dubois (Department of Pediatrics, ULB); FNRS(Fonds de la Recherche Scientifique - FNRS); Fonds Erasme; Fondation Lippens	This work was supported by the Fondation Robert Dubois (Department of Pediatrics, ULB). MA is supported by the FNRS and the Fonds Erasme. MA and CV are supported by the Fondation Lippens.		41	66	76	0	12	BMJ PUBLISHING GROUP	LONDON	BRITISH MED ASSOC HOUSE, TAVISTOCK SQUARE, LONDON WC1H 9JR, ENGLAND	0022-2593	1468-6244		J MED GENET	J. Med. Genet.	SEP	2013	50	9
J	Zhou, SS; Li, P				Zhou, Shasha; Li, Pin			The novel function of miR-3195 for mutant PROK2 (c.223-4C>A) degradation	CELL BIOLOGY INTERNATIONAL			English	Article						GnRH; hypogonadism; Kallmann syndrome; miR‐ 3195; mutation; PROK2	KALLMANN-SYNDROME; TRANSCRIPTOME; MUTATION	Kallmann syndrome (KS) is a rare human genetic disorder characterized by hypogonadotropic hypogonadism with the reduction or absence of olfactory sense. Mutations in multiple genes, including chemokine prokineticin-2 (PROK2), are considered to contribute to the abnormal migration of gonadotropin-releasing hormone neurons in the embryonic stage. However, the mechanisms of the different inheritance…	[Zhou, Shasha; Li, Pin] Shanghai Jiao Tong Univ, Shanghai Childrens Hosp, Dept Endocrinol, 355 Luding Rd, Shanghai 200062, Peoples R China	Shanghai Jiao Tong University	Li, P (corresponding author), Shanghai Jiao Tong Univ, Shanghai Childrens Hosp, Dept Endocrinol, 355 Luding Rd, Shanghai 200062, Peoples R China.	lipinpub888@163.com		Zhou, Shasha/0000-0003-0396-9450	National Natural Science Foundation of China [81871131]; Key Subject Program of the Shanghai Municipal Commission of Health and Family Planning [2016ZB0102]; Hospital Level Project of Shanghai Children's Hospital [2018YQN002]; Cultivation Plan for Excellent Young Talents of Shanghai Children's Hospital [2017YYQ05]	National Natural Science Foundation of China(National Natural Science Foundation of China (NSFC)); Key Subject Program of the Shanghai Municipal Commission of Health and Family Planning; Hospital Level Project of Shanghai Children's Hospital; Cultivation Plan for Excellent Young Talents of Shanghai Children's Hospital	This study was supported by the National Natural Science Foundation of China (81871131), the Key Subject Program of the Shanghai Municipal Commission of Health and Family Planning (2016ZB0102), the Hospital Level Project of Shanghai Children's Hospital (2018YQN002), and the Cultivation Plan for Excellent Young Talents of Shanghai Children's Hospital (2017YYQ05).		24	4	4	0	10	WILEY	HOBOKEN	111 RIVER ST, HOBOKEN 07030-5774, NJ USA	1065-6995	1095-8355		CELL BIOL INT	Cell Biol. Int.	FEB	2021	45	2
J	Castañeyra-Perdomo, A; Castañeyra-Ruiz, L; González-Marrero, I; Castañeyra-Ruiz, A; González-Toledo, JM; de Paz-Carmona, H; Castañeyra-Ruiz, M; Carmona-Calero, EM				Castaneyra-Perdomo, Agustin; Castaneyra-Ruiz, Leandro; Gonzalez-Marrero, Ibrahim; Castaneyra-Ruiz, Agustin; Gonzalez-Toledo, Juan M.; de Paz-Carmona, Hector; Castaneyra-Ruiz, Maria; Carmona-Calero, Emilia M.			What is relationship between the medial preoptic area, the organum vasculosum of the lamina terminalis and Kallmann syndrome?	MEDICAL HYPOTHESES			English	Article							SEXUAL-DIMORPHISM; HORMONE NEURONS; CANDIDATE GENE; HYPOTHALAMUS; RAT; NUCLEUS; REGION; BRAIN; MICE; TESTOSTERONE	The medial preoptic area is a structure located in the hypothalamic anteroventral third ventricle region, and is closely related to the olfactory brain development and sexual differentiation of the brain. The medial preoptic area surrounds the organum vasculosum of the lamina terminalis, and both structures are the main areas where synthesis of gonadotropin-releasing hormone occurs in the brain. …	[Castaneyra-Perdomo, Agustin; Castaneyra-Ruiz, Leandro; Gonzalez-Marrero, Ibrahim; Gonzalez-Toledo, Juan M.; Carmona-Calero, Emilia M.] Univ La Laguna, Fac Med, Dept Anat, Tenerife, Islas Canarias, Spain; [Castaneyra-Perdomo, Agustin; Castaneyra-Ruiz, Agustin; de Paz-Carmona, Hector; Castaneyra-Ruiz, Maria; Carmona-Calero, Emilia M.] Inst Invest & Ciencias Puerto del Rosario, Dept Biotecnol, Fuer…	Universidad de la Laguna; Universidad de la Laguna	Castañeyra-Perdomo, A (corresponding author), Inst Invest & Ciencias Puerto del Rosario, Dept Biotecnol, C Tenerife 35, Fuerteventura 35600, Isla Canarias, Spain.	acastaneyra@gmail.es	Castaneyra-Ruiz, Leandro/KUD-3447-2024; Castañeyra-Perdomo, Agustín/GLV-0574-2022; Marrero, Ibrahim/K-6589-2014; Gonzalez Marrero, Ibrahim/K-6589-2014	Castaneyra-Perdomo, Agustin/0000-0002-2472-0278; Castaneyra-Ruiz, Leandro/0000-0002-5787-2032; Gonzalez Marrero, Ibrahim/0000-0002-8502-2414	Fundacion Canaria Instituto de Investigacion y Ciencias [INIPRO 01/10]	Fundacion Canaria Instituto de Investigacion y Ciencias	This work was Support by Fundacion Canaria Instituto de Investigacion y Ciencias. Project: INIPRO 01/10.		35	2	2	0	4	CHURCHILL LIVINGSTONE	EDINBURGH	JOURNAL PRODUCTION DEPT, ROBERT STEVENSON HOUSE, 1-3 BAXTERS PLACE, LEITH WALK, EDINBURGH EH1 3AF, MIDLOTHIAN, SCOTLAND	0306-9877	1532-2777		MED HYPOTHESES	Med. Hypotheses	AUG	2013	81	2
J	Schnöll, C; Krepischi, ACV; Renck, AC; Amato, LGL; Kulikowski, LD; Dantas, NCB; Costa, EMF; Mendonça, BB; Latronico, AC; Jorge, AAD; Silveira, LFG				Schnoll, Caroline; Krepischi, Ana Cristina Victorino; Renck, Alessandra Covallero; Amato, Lorena Guimaraes Lima; Kulikowski, Leslie Domenici; Dantas, Naiara Castelo Branco; Costa, Elaine Maria Frade; Mendonca, Berenice Bilharinho; Latronico, Ana Claudia; Jorge, Alexander Augusto de Lima; Silveira, Leticia Ferreira Gontijo			SIN3A defects associated with syndromic congenital hypogonadotropic hypogonadism: an overlap with Witteveen-Kolk syndrome	NEUROENDOCRINOLOGY			English	Article							JOINT CONSENSUS RECOMMENDATION; 15Q24 MICRODELETION SYNDROME; KALLMANN-SYNDROME; RETT-SYNDROME; INTERSTITIAL DELETION; DIAPHRAGMATIC-HERNIA; BOUCHER-NEUHAUSER; MEDICAL GENETICS; AMERICAN-COLLEGE; CHD7	Introduction: Congenital hypogonadotropic hypogonadism (CHH) is a rare condition caused by GnRH deficiency. More than 40 genes have been associated with the pathogenesis of CHH, but most cases still remain without a molecular diagnosis. Mutations involving the same gene (e.g. FGFR1, PROK2/PROKR2, CHD7) were found to cause normosmic CHH and Kallmann syndrome, with and without associated phenotypes…	[Schnoll, Caroline; Renck, Alessandra Covallero; Amato, Lorena Guimaraes Lima; Costa, Elaine Maria Frade; Mendonca, Berenice Bilharinho; Latronico, Ana Claudia; Silveira, Leticia Ferreira Gontijo] Univ Sao Paulo, Hosp Clin, Unidade Endocrinol Desenvolvimento, Fac Med,Dept Clin Med,Lab Hormonios & Genet Mol LI, Sao Paulo, Brazil; [Krepischi, Ana Cristina Victorino] Univ Sao Paulo, Inst Biosci, Hum…	Universidade de Sao Paulo; Universidade de Sao Paulo; Universidade de Sao Paulo; Universidade Federal de Minas Gerais; Universidade de Sao Paulo; Universidade de Sao Paulo; Universidade Federal de Minas Gerais; Universidade Federal de Minas Gerais	Silveira, LFG (corresponding author), Univ Fed Minas Gerais, Fac Med, Dept Clin Med, Serv Endocrinol, Belo Horizonte, MG, Brazil.;Silveira, LFG (corresponding author), Univ Fed Minas Gerais, Fac Medicinada, Ave Prof Alfredo Balena 190,Sala 151, Belo Horizonte, MG, Brazil.	leticiafgs@gmail.com	; Bilharinho Mendonca, Berenice/J-6917-2015; Mendonca, Berenice/AAS-3742-2021; Dantas, Naiara Castelo Branco/AAX-3098-2021; Krepischi, Ana/E-4976-2012; Kulikowski, Leslie/F-4524-2012; Silveira, Leticia/D-3975-2014; de Lima Jorge, Alexander/C-7697-2012; Latronico, Ana/E-1198-2012	Kulikowski, Leslie Domenici/0000-0003-2236-3956; Bilharinho Mendonca, Berenice/0000-0003-1762-1084; Krepischi, Ana/0000-0003-2931-8605; Castelo Branco Dantas, Naiara/0000-0001-6611-3364; Silveira, Leticia/0000-0002-0053-9167;	National Council for Scientific and Technological Development (CNPq) [303294/2020-5]; Coordination of Superior Level Staff Improvement (CAPES) [001]	National Council for Scientific and Technological Development (CNPq)(Conselho Nacional de Desenvolvimento Cientifico e Tecnologico (CNPQ)); Coordination of Superior Level Staff Improvement (CAPES)(Coordenacao de Aperfeicoamento de Pessoal de Nivel Superior (CAPES))	This work was supported by Grant 303294/2020-5 (to A.A.L.J.) from the National Council for Scientific and Technological Development (CNPq) and by Coordination of Superior Level Staff Improvement (CAPES; Finance Code 001 to N.C.B.D.)		66	4	4	0	7	KARGER	BASEL	ALLSCHWILERSTRASSE 10, CH-4009 BASEL, SWITZERLAND	0028-3835	1423-0194		NEUROENDOCRINOLOGY	Neuroendocrinology	AUG	2023	113	8
J	Zhang, JM; Yang, SH; Zhang, Y; Liu, F; Hao, LL; Han, LS				Zhang, Jianmei; Yang, Suhong; Zhang, Yan; Liu, Fei; Hao, Lili; Han, Lianshu			Clinical phenotype of a Kallmann syndrome patient with IL17RD and CPEB4 variants	FRONTIERS IN ENDOCRINOLOGY			English	Review						Kallmann syndrome; delayed pubertal development; gene variant; IL17RD; CPEB4	CONGENITAL HYPOGONADOTROPIC HYPOGONADISM; SEF; MUTATIONS	Background: This study aimed to characterize the clinical phenotype and genetic variations in patients with Kallmann syndrome (KS). Methods: This study involved the collection and analysis of clinical data from an individual with sporadic KS. Following this, peripheral blood samples were obtained from the patient and his parents. Genomic deoxyribonucleic acid was extracted and subjected to whole-…	[Zhang, Jianmei; Yang, Suhong; Zhang, Yan; Liu, Fei] Hangzhou Childrens Hosp, Dept Pediat Endocrinol & Genet, Hangzhou, Zhejiang, Peoples R China; [Hao, Lili; Han, Lianshu] Shanghai Jiao Tong Univ, Dept Pediat Endocrinol & Genet Metab, Xinhua Hosp, Shanghai Inst Pediat Res,Sch Med, Shanghai, Peoples R China	Shanghai Jiao Tong University	Han, LS (corresponding author), Shanghai Jiao Tong Univ, Dept Pediat Endocrinol & Genet Metab, Xinhua Hosp, Shanghai Inst Pediat Res,Sch Med, Shanghai, Peoples R China.	hanlianshu@xinhuamed.com.cn			Scientific research Project plan of Shanghai Municipal Health Commission [202140346]	Scientific research Project plan of Shanghai Municipal Health Commission	The author(s) declare financial support was received for the research, authorship, and/or publication of this article. This work was supported by the Scientific research Project plan of Shanghai Municipal Health Commission (202140346).		36	0	0	0	4	FRONTIERS MEDIA SA	LAUSANNE	AVENUE DU TRIBUNAL FEDERAL 34, LAUSANNE, CH-1015, SWITZERLAND	1664-2392			FRONT ENDOCRINOL	Front. Endocrinol.	APR 2	2024	15
J	Quaynor, SD; Bosley, ME; Duckworth, CG; Porter, KR; Kim, SH; Kim, HG; Chorich, LP; Sullivan, ME; Choi, JH; Cameron, RS; Layman, LC				Quaynor, Samuel D.; Bosley, Maggie E.; Duckworth, Christina G.; Porter, Kelsey R.; Kim, Soo-Hyun; Kim, Hyung-Goo; Chorich, Lynn P.; Sullivan, Megan E.; Choi, Jeong-Hyeon; Cameron, Richard S.; Layman, Lawrence C.			Targeted next generation sequencing approach identifies eighteen new candidate genes in normosmic hypogonadotropic hypogonadism and Kallmann syndrome	MOLECULAR AND CELLULAR ENDOCRINOLOGY			English	Article						Next generation DNA sequencing; Kallmann syndrome; Hypogonadotropic hypogonadism; Delayed puberty; GnRH deficiency	MEDICAL GENETICS; DELAYED PUBERTY; MICE LACKING; MUTATIONS; PROTEIN; MIGRATION; NEURONS; HYPOTHALAMUS; EXPRESSION; DISORDERS	The genetic basis is unknown for similar to 60% of normosmic hypogonadotropic hypogonadism (nHH)/Kallmann syndrome (KS). DNAs from (17 male and 31 female) nHH/KS patients were analyzed by targeted next generation sequencing (NGS) of 261 genes involved in hypothalamic, pituitary, and/or olfactory pathways, or suggested by chromosome rearrangements. Selected variants were subjected to Sanger DNA se…	[Quaynor, Samuel D.; Bosley, Maggie E.; Duckworth, Christina G.; Porter, Kelsey R.; Kim, Hyung-Goo; Chorich, Lynn P.; Sullivan, Megan E.; Layman, Lawrence C.] Augusta Univ, Med Coll Georgia, Dept Obstet & Gynecol, Sect Reprod Endocrinol Infertil & Genet, 1120 15th St, Augusta, GA 30912 USA; [Quaynor, Samuel D.] Univ Chicago, Dept Neurol, 5841 S Maryland Ave, Chicago, IL 60637 USA; [Kim, Soo-Hyun]…	University System of Georgia; Augusta University; University of Chicago; City St Georges, University of London; University of London; University System of Georgia; Augusta University; University System of Georgia; Augusta University; University System of Georgia; Augusta University	Layman, LC (corresponding author), Augusta Univ, Med Coll Georgia, Dept Obstet & Gynecol, Sect Reprod Endocrinol Infertil & Genet, 1120 15th St, Augusta, GA 30912 USA.	lalayman@augusta.edu	; Kim, Soo/ABG-8773-2020	Kim, Soo-Hyun/0000-0002-9394-1437; Bosley, Maggie/0000-0003-2664-2565;	NIH [HD033004]; Medical College of Georgia Bridge Foundation [BFP00042]; Medical Research Council [MR/L020378/1] Funding Source: researchfish; MRC [MR/L020378/1] Funding Source: UKRI	NIH(United States Department of Health & Human ServicesNational Institutes of Health (NIH) - USA); Medical College of Georgia Bridge Foundation; Medical Research Council(UK Research & Innovation (UKRI)Medical Research Council UK (MRC)); MRC(UK Research & Innovation (UKRI)Medical Research Council UK (MRC))	Funding by NIH grant HD033004 & Medical College of Georgia Bridge Foundation (L.C.L.) (BFP00042) This work was presented in part at the Society for Reproductive Investigation in Florence, Italy, March 2014.		48	55	62	0	13	ELSEVIER IRELAND LTD	CLARE	ELSEVIER HOUSE, BROOKVALE PLAZA, EAST PARK SHANNON, CO, CLARE, 00000, IRELAND	0303-7207			MOL CELL ENDOCRINOL	Mol. Cell. Endocrinol.	DEC 5	2016	437	C
J	Tommiska, J; Toppari, J; Vaaralahti, K; Känsäkoski, J; Laitinen, EM; Noisa, P; Kinnala, A; Niinikoski, H; Raivio, T				Tommiska, Johanna; Toppari, Jorma; Vaaralahti, Kirsi; Kansakoski, Johanna; Laitinen, Eeva-Maria; Noisa, Parinya; Kinnala, Anne; Niinikoski, Harri; Raivio, Taneli			PROKR2 mutations in autosomal recessive Kallmann syndrome	FERTILITY AND STERILITY			English	Article						PROKR2; hypogonadotropic hypogonadism; biallelic mutations; recessive inheritance	IDIOPATHIC HYPOGONADOTROPIC HYPOGONADISM; HORMONE DEFICIENCY; MISSENSE MUTATIONS; DIGENIC MUTATIONS; PROKINETICIN 2; GENES	Objective: To investigate the inheritance pattern of two missense PROKR2 changes within a single family. Design: This is a descriptive study. Setting: Tertiary referral center. Patient(s): The proband and his brother, both with congenital hypogonadotropic hypogonadism and anosmia (Kallmann syndrome). Intervention(s): Clinical and biochemical evaluation of Kallmann syndrome. Sequence analysis of t…	[Tommiska, Johanna; Vaaralahti, Kirsi; Kansakoski, Johanna; Laitinen, Eeva-Maria; Noisa, Parinya; Raivio, Taneli] Univ Helsinki, Inst Biomed Physiol, FIN-00014 Helsinki, Finland; [Tommiska, Johanna; Laitinen, Eeva-Maria; Raivio, Taneli] Univ Helsinki, Cent Hosp, Childrens Hosp, FIN-00014 Helsinki, Finland; [Toppari, Jorma; Niinikoski, Harri] Turku Univ Hosp, Childrens Hosp, FIN-20520 Turku, Finla…	University of Helsinki; University of Helsinki; Helsinki University Central Hospital; University of Turku; Suranaree University of Technology; University of Turku	Raivio, T (corresponding author), Univ Helsinki, Inst Biomed Physiol, Biomedicum Helsinki, POB 63 Haartmaninkatu 8, FIN-00014 Helsinki, Finland.	taneli.raivio@helsinki.fi		Raivio, Taneli/0000-0001-5385-434X; Noisa, Parinya/0000-0002-1474-7792; Niinikoski, Harri/0000-0002-7071-918X; Tommiska, Johanna/0000-0001-7958-8262	Academy of Finland; Finnish Foundation for Pediatric Research; Helsinki University Central Hospital Research Funds; Helsinki University Research Funds; Sigrid Juselius Foundation	Academy of Finland(Research Council of Finland); Finnish Foundation for Pediatric Research; Helsinki University Central Hospital Research Funds; Helsinki University Research Funds; Sigrid Juselius Foundation(Sigrid Juselius Foundation)	Supported by the Academy of Finland, the Finnish Foundation for Pediatric Research, the Helsinki University Central Hospital Research Funds, Helsinki University Research Funds, and the Sigrid Juselius Foundation.		13	20	23	0	6	ELSEVIER SCIENCE INC	NEW YORK	360 PARK AVE SOUTH, NEW YORK, NY 10010-1710 USA	0015-0282			FERTIL STERIL	Fertil. Steril.	MAR	2013	99	3
J	Bailleul-Forestier, I; Gros, C; Zenaty, D; Bennaceur, S; Leger, J; de Roux, N				Bailleul-Forestier, Isabelle; Gros, Catherine; Zenaty, Delphine; Bennaceur, Selim; Leger, Juliane; de Roux, Nicolas			Dental agenesis in Kallmann syndrome individuals with FGFR1 mutations	INTERNATIONAL JOURNAL OF PAEDIATRIC DENTISTRY			English	Article							RECEPTOR 1 FGFR1; CLEFT-LIP; HYPOGONADOTROPIC HYPOGONADISM; INHERITED ANOMALIES; NONSENSE MUTATION; TOOTH AGENESIS; GENETIC-BASIS; FAMILIES; PALATE; IDENTIFICATION	Background. Kallmann syndrome (KS) is a rare genetic disorder characterised by central hypogonadism with a lack of sense of smell and in some cases renal aplasia, deafness, syndactyly, cleft lip/palate, and dental agenesis. To date, five genes for KS have been identified: KAL1, located on the X chromosome, and FGFR1, PROKR2, PROK2 and FGF8, which are involved in autosomally transmitted forms of K…	[Bailleul-Forestier, Isabelle] Paris Diderot Univ, Garanciere Hotel Dieu Hosp, Assistance Publ Hop Paris, Paris, France; [Bailleul-Forestier, Isabelle] Univ Hosp, Ctr Human Genet, Leuven, Belgium; [Zenaty, Delphine; Leger, Juliane] Univ Paris 07, Hop Robert Debre, Assistance Publ Hop Paris, Reference Ctr Rare Endocrine Growth Dis, F-75221 Paris 05, France; [Gros, Catherine] Paris Diderot Univ, DE…	Assistance Publique Hopitaux Paris (APHP); Universite Paris Cite; Hopital Universitaire Saint-Louis - APHP; Hopital Universitaire Hotel-Dieu - APHP; Sorbonne Universite; Hopital Universitaire Rothschild - APHP; Assistance Publique Hopitaux Paris (APHP); Universite Paris Cite; Hopital Universitaire Saint-Louis - APHP; Hopital Universitaire Robert-Debre - APHP; Universite Paris Cite; Assistance Pub…	Bailleul-Forestier, I (corresponding author), UFR Odontol, 5 Rue Garanciere, F-75006 Paris, France.	isabelle.bailleul@univ-paris-diderot.fr		de Roux, Nicolas/0000-0002-8545-2780					33	29	35	0	4	WILEY-BLACKWELL PUBLISHING, INC	MALDEN	COMMERCE PLACE, 350 MAIN ST, MALDEN 02148, MA USA	0960-7439			INT J PAEDIATR DENT	Int. J. Paediatr. Dent.	JUL	2010	20	4
J	Beneduzzi, D; Iyer, AK; Trarbach, EB; Silveira-Neto, AP; Silveira, LG; Tusset, C; Yip, K; Mendonça, BB; Mellon, PL; Latronico, AC				Beneduzzi, Daiane; Iyer, Anita K.; Trarbach, Ericka Barbosa; Silveira-Neto, Acacio P.; Silveira, Leticia G.; Tusset, Cintia; Yip, Kathleen; Mendonca, Berenice B.; Mellon, Pamela L.; Latronico, Ana Claudia			Mutational analysis of the necdin gene in patients with congenital isolated hypogonadotropic hypogonadism	EUROPEAN JOURNAL OF ENDOCRINOLOGY			English	Article							PRADER-WILLI-SYNDROME; HORMONE GENE; EXPRESSION; PROTEIN; NEURONS; DISEASE; COMPLEX; ANOSMIA	Context: Necdin activates GNRH gene expression and is fundamental for the development, migration, and axonal extension of murine GNRH neurons. In humans, necdin plays a potential role in the hypogonadotropic hypogonadism phenotype in patients with Prader-Willi syndrome. Aim: To investigate necdin gene (NDN) variants in patients with isolated hypogonadotropic hypogonadism (IHH). Patients and metho…	[Beneduzzi, Daiane; Trarbach, Ericka Barbosa; Silveira-Neto, Acacio P.; Silveira, Leticia G.; Tusset, Cintia; Mendonca, Berenice B.; Latronico, Ana Claudia] Univ Sao Paulo, Lab Hormonios & Genet Mol LIM42, Fac Med, Unidade Endocrinol Desenvolvimento,Hosp Clin, BR-05403900 Sao Paulo, Brazil; [Iyer, Anita K.; Yip, Kathleen; Mellon, Pamela L.] Univ Calif San Diego, Dept Reprod Med, Ctr Reprod Sci & …	Universidade de Sao Paulo; University of California System; University of California San Diego	Latronico, AC (corresponding author), Univ Sao Paulo, Lab Hormonios & Genet Mol LIM42, Fac Med, Unidade Endocrinol Desenvolvimento,Hosp Clin, Ave Doutor Eneas de Carvalho Aguiar 155,2 Andar,B, BR-05403900 Sao Paulo, Brazil.	daianebeneduzzi@yahoo.com.br; anacl@usp.br	Trarbach, Ericka/I-5395-2012; Beneduzzi, Daiane/F-1963-2014; Bilharinho Mendonca, Berenice/J-6917-2015; Latronico, Ana/AAC-5112-2019; Latronico Xavier, Ana Claudia/E-1198-2012; Mendonca, Berenice/J-6917-2015; Silveira, Leticia/D-3975-2014	Trarbach, Ericka/0000-0003-4570-2439; Bilharinho Mendonca, Berenice/0000-0003-1762-1084; Latronico Xavier, Ana Claudia/0000-0001-6782-693X; Silveira, Leticia/0000-0002-0053-9167	FAPESP [05/04726, 09/52256-3]; Conselho Nacional de Desenvolvimento Cientifico e Tecnologico (CNPq) [300209/2008-8]; NIH [R01 DK044838, R01 HD020377, U54 HD012303, F32 HD058427, T32 DK007494]; Amgen Foundation	FAPESP(Fundacao de Amparo a Pesquisa do Estado de Sao Paulo (FAPESP)); Conselho Nacional de Desenvolvimento Cientifico e Tecnologico (CNPq)(Conselho Nacional de Desenvolvimento Cientifico e Tecnologico (CNPQ)); NIH(United States Department of Health & Human ServicesNational Institutes of Health (NIH) - USA); Amgen Foundation(Amgen)	This work was supported by FAPESP grants 05/04726 (to A C Latronico) and 09/52256-3 (to D Beneduzzi); Conselho Nacional de Desenvolvimento Cientifico e Tecnologico (CNPq) grants 300209/2008-8 (to A C Latronico); NIH grants R01 DK044838, R01 HD020377, and U54 HD012303 (to P L Mellon); and NIH F32 HD058427 and T32 DK007494 (to A K Iyer). K Yip was partially supported by the Amgen Scholars Program, …		23	8	9	0	3	BIOSCIENTIFICA LTD	BRISTOL	EURO HOUSE, 22 APEX COURT WOODLANDS, BRADLEY STOKE, BRISTOL BS32 4JT, ENGLAND	0804-4643			EUR J ENDOCRINOL	Eur. J. Endocrinol.	JUL	2011	165	1
J	Díaz-Balzac, CA; Lázaro-Peña, MI; Tecle, E; Gomez, N; Bülow, HE				Diaz-Balzac, Carlos A.; Lazaro-Pena, Maria I.; Tecle, Eillen; Gomez, Nathali; Buelow, Hannes E.			Complex Cooperative Functions of Heparan Sulfate Proteoglycans Shape Nervous System Development in Caenorhabditis elegans	G3-GENES GENOMES GENETICS			English	Article						C. elegans; Kallmann syndrome; development; heparan; nervous system	LINKED KALLMANN-SYNDROME; C-ELEGANS; HYPOGONADOTROPIC HYPOGONADISM; EXTRACELLULAR-MATRIX; MOLECULAR DIVERSITY; NEURONAL MIGRATION; HORMONE DEFICIENCY; CELL-ADHESION; AXON GUIDANCE; CORE PROTEIN	The development of the nervous system is a complex process requiring the integration of numerous molecular cues to form functional circuits. Many cues are regulated by heparan sulfates, a class of linear glycosaminoglycan polysaccharides. These sugars contain distinct modification patterns that regulate protein-protein interactions. Misexpressing the homolog of KAL-1/anosmin-1, a neural cell adhe…	[Diaz-Balzac, Carlos A.; Lazaro-Pena, Maria I.; Tecle, Eillen; Gomez, Nathali; Buelow, Hannes E.] Albert Einstein Coll Med, Dept Genet, Bronx, NY 10461 USA; [Buelow, Hannes E.] Albert Einstein Coll Med, Dominick P Purpura Dept Neurosci, Bronx, NY 10461 USA	Montefiore Medical Center; Albert Einstein College of Medicine; Yeshiva University; Montefiore Medical Center; Albert Einstein College of Medicine; Yeshiva University	Bülow, HE (corresponding author), Albert Einstein Coll Med, 1300 Morris Pk Ave,Ullmann Bldg,Room 807, Bronx, NY 10461 USA.	hannes.buelow@einstein.yu.edu	Diaz-Balzac, Carlos/AGE-0313-2022	Diaz-Balzac, Carlos A./0000-0002-4723-1282; Tecle, Eillen/0000-0003-4253-1128; Bulow, Hannes/0000-0002-6271-0572; Lazaro-Pena, Maria I./0000-0002-3061-8835	NIH [R01HD055380, R01GM101313, T32GM007288, F31HD066967, T32GM07491, P30HD071593, P30CA013330]; Human Genome Pilot Project from Albert Einstein College of Medicine	NIH(United States Department of Health & Human ServicesNational Institutes of Health (NIH) - USA); Human Genome Pilot Project from Albert Einstein College of Medicine	We thank members of the Bulow laboratory for comments on the manuscript and for discussions during the course of this work, and the Caenorhabditis Genetics Center for strains. This work was funded in part through the NIH (R01HD055380 and R01GM101313 to H. E. B.; T32GM007288 and F31HD066967 to C. A. D. B.; T32GM07491 to M. I. L. P. and E. T.; P30HD071593 and P30CA013330 to Albert Einstein College …		57	26	38	0	5	GENETICS SOCIETY AMERICA	BETHESDA	9650 ROCKVILLE AVE, BETHESDA, MD 20814 USA	2160-1836			G3-GENES GENOM GENET	G3-Genes Genomes Genet.	OCT 1	2014	4	10
J	Balasubramanian, R; Choi, JH; Francescatto, L; Willer, J; Horton, ER; Asimacopoulos, EP; Stankovic, KM; Plummer, L; Buck, CL; Quinton, R; Nebesio, TD; Mericq, V; Merino, PM; Meyer, BF; Monies, D; Gusella, JF; Al Tassan, N; Katsanis, N; Crowley, WF				Balasubramanian, Ravikumar; Choi, Jin-Ho; Francescatto, Ludmila; Willer, Jason; Horton, Edward R.; Asimacopoulos, Eleni P.; Stankovic, Konstantina M.; Plummer, Lacey; Buck, Cassandra L.; Quinton, Richard; Nebesio, Todd D.; Mericq, Veronica; Merino, Paulina M.; Meyer, Brian F.; Monies, Dorota; Gusella, James F.; Al Tassan, Nada; Katsanis, Nicholas; Crowley, William F., Jr.			Functionally compromised CHD7 alleles in patients with isolated GnRH deficiency	PROCEEDINGS OF THE NATIONAL ACADEMY OF SCIENCES OF THE UNITED STATES OF AMERICA			English	Article						CHD7; Kallmann syndrome; idiopathic hypogonadotropic hypogondism; CHARGE syndrome; missense mutations	CHARGE-SYNDROME; KALLMANN-SYNDROME; HYPOGONADOTROPIC HYPOGONADISM; MOUSE MODEL; MUTATIONS; GENE; IDENTIFICATION; MISSENSE; NEURONS; BIOLOGY	Inactivating mutations in chromodomain helicase DNA binding protein 7 (CHD7) cause CHARGE syndrome, a severe multiorgan system disorder of which Isolated gonadotropin-releasing hormone (GnRH) deficiency (IGD) is a minor feature. Recent reports have described predominantly missense CHD7 alleles in IGD patients, but it is unclear if these alleles are relevant to causality or overall genetic burden …	[Balasubramanian, Ravikumar; Choi, Jin-Ho; Horton, Edward R.; Plummer, Lacey; Buck, Cassandra L.; Crowley, William F., Jr.] Massachusetts Gen Hosp, Harvard Reprod Endocrine Sci Ctr & Reprod Endocri, Dept Med, Boston, MA 02114 USA; [Gusella, James F.] Massachusetts Gen Hosp, Ctr Human Genet Res, Boston, MA 02114 USA; [Balasubramanian, Ravikumar; Crowley, William F., Jr.] Harvard Univ, Sch Med, Dep…	Harvard University; Harvard University Medical Affiliates; Massachusetts General Hospital; Harvard University; Harvard University Medical Affiliates; Massachusetts General Hospital; Harvard University; Harvard Medical School; Harvard University; Harvard Medical School; Harvard University; Harvard Medical School; University of Ulsan; Asan Medical Center; Duke University; Harvard University; Harvar…	Crowley, WF (corresponding author), Massachusetts Gen Hosp, Harvard Reprod Endocrine Sci Ctr & Reprod Endocri, Dept Med, Boston, MA 02114 USA.	wcrowley@partners.org	Horton, Edward/F-3863-2016; Al Tassan, Nada/K-5605-2019; Mericq, Veronica/F-3927-2010; Katsanis, Nicholas/E-1837-2012	Katsanis, Nicholas/0000-0002-2480-0171; Al Tassan, Nada/0000-0001-9076-0334; Mericq, Veronica/0000-0003-2287-0181; Willer, Jason/0000-0002-5869-3992; Stankovic, Konstantina/0000-0003-0233-279X; Merino, Paulina M/0000-0001-8725-6348	National Institutes of Health [U54 HD028138, P50 DK096415, K23 HD077043, K08 DC010419]; Bertarelli Foundation; National Institutes of Health (Developmental Genome Anatomy Project) [P01 GM061354]	National Institutes of Health(United States Department of Health & Human ServicesNational Institutes of Health (NIH) - USA); Bertarelli Foundation; National Institutes of Health (Developmental Genome Anatomy Project)	This study was supported by the National Institutes of Health Grants U54 HD028138 (to W.F.C.) and P50 DK096415 (to N.K.). R.B. is supported by the National Institutes of Health Grant K23 HD077043. K.M.S. is supported by National Institutes of Health Grant K08 DC010419 and the Bertarelli Foundation. J.F.G. is supported by National Institutes of Health Grant P01 GM061354 (Developmental Genome Anato…		34	57	61	0	11	NATL ACAD SCIENCES	WASHINGTON	2101 CONSTITUTION AVE NW, WASHINGTON, DC 20418 USA	0027-8424			P NATL ACAD SCI USA	Proc. Natl. Acad. Sci. U. S. A.	DEC 16	2014	111	50
J	Hacquart, T; Ltaief-Boudrigua, A; Jeannerod, C; Hannoun, S; Raverot, G; Pugeat, M; de la Perriere, AB; Lapras, V; Nugues, F; Dode, C; Cotton, F				Hacquart, Thomas; Ltaief-Boudrigua, Aicha; Jeannerod, Cecile; Hannoun, Salem; Raverot, Gerald; Pugeat, Michel; de la Perriere, Aude Brac; Lapras, Veronique; Nugues, Frederique; Dode, Catherine; Cotton, Francois			Reconsidering olfactory bulb magnetic resonance patterns in Kallmann syndrome	ANNALES D ENDOCRINOLOGIE			English	Article						Kallmann syndrome; Hypogonadism; Olfactory bulb; Olfaction Disorder; Magnetic resonance imaging	CONGENITAL HYPOGONADOTROPIC HYPOGONADISM; ANOSMIA; SYSTEM; CELLS	Objective. - The aim of this retrospective study was to perform magnetic resonance imaging assessment of olfactory pathway and skull base abnormalities in Kallmann syndrome (KS) patients with hypogonadotropic hypogonadism and olfaction disorder. Methods. - Magnetic resonance brain patterns were retrospectively studied in 19 patients clinically classified as KS. Qualitative assessment of olfactory…	[Hacquart, Thomas; Cotton, Francois] UFR Med Lyon Est, Dept Univ Anat Rockefeller, 8 Ave Rockefeller, F-69373 Lyon, France; [Hacquart, Thomas; Ltaief-Boudrigua, Aicha] Hosp Civils Lyon, Grp Hosp Edouard Herriot, Radiol Osteoarticulaire & Neuroradiol, 5 Pl Arsonval, F-69437 Lyon, France; [Jeannerod, Cecile] UFR Med Lyon Est, 8 Ave Rockefeller, F-69373 Lyon, France; [Hannoun, Salem] Amer Univ Beiru…	CHU Lyon; American University of Beirut; CHU Lyon; CHU Lyon; Communaute Universite Grenoble Alpes; Universite Grenoble Alpes (UGA); CHU Grenoble Alpes; Assistance Publique Hopitaux Paris (APHP); Universite Paris Cite; Hopital Universitaire Cochin - APHP; Universite Claude Bernard Lyon 1; Institut National des Sciences Appliquees de Lyon - INSA Lyon; Centre National de la Recherche Scientifique (C…	Cotton, F (corresponding author), Hosp Civils Lyon, Ctr Hosp Lyon Sud, Serv Radiol, 165 Chemin Grand Revoyet, F-69495 Pierre Benite, France.	francois.cotton@chu-lyon.fr	; Raverot, Gerald/C-3859-2013; cotton, francois/F-4762-2013; Cotton, Francois/F-4762-2013; Hannoun, Salem/I-2761-2016	LTAIEF-BOUDRIGUA, AICHA/0000-0002-0411-9901; Raverot, Gerald/0000-0002-9517-338X; HACQUART, Thomas/0000-0002-4217-5859; Nugues, Frederique/0000-0002-3533-4153; Cotton, Francois/0000-0003-0046-2478; Hannoun, Salem/0000-0002-5982-3242					21	8	9	0	5	MASSON EDITEUR	MOULINEAUX CEDEX 9	21 STREET CAMILLE DESMOULINS, ISSY, 92789 MOULINEAUX CEDEX 9, FRANCE	0003-4266	2213-3941		ANN ENDOCRINOL-PARIS	Ann Endocrinol.	OCT	2017	78	5
J	Li, JW; Wang, CY; Zhang, ZZ; Wen, Y; An, L; Liang, QF; Xu, ZJ; Wei, S; Li, WW; Guo, T; Liu, GP; Tao, GX; You, Y; Du, H; Fu, ZN; He, M; Chen, B; Campbell, K; Alvarez-Buylla, A; Rubenstein, JL; Yang, ZG				Li, Jiwen; Wang, Chunyang; Zhang, Zhuangzhi; Wen, Yan; An, Lei; Liang, Qifei; Xu, Zhejun; Wei, Song; Li, Weiwei; Guo, Teng; Liu, Guoping; Tao, Guangxu; You, Yan; Du, Heng; Fu, Zhuoning; He, Miao; Chen, Bin; Campbell, Kenneth; Alvarez-Buylla, Arturo; Rubenstein, John L.; Yang, Zhengang			Transcription Factors Sp8 and Sp9 Coordinately Regulate Olfactory Bulb Interneuron Development	CEREBRAL CORTEX			English	Article						interneuron; Kallmann syndrome; migration; olfactory bulb; Prokr2; Sp8; Sp9; Tshz1	NEURAL STEM-CELLS; ADULT MAMMALIAN BRAIN; ROSTRAL MIGRATORY STREAM; SUBVENTRICULAR ZONE; GABAERGIC INTERNEURONS; POSTNATAL NEUROGENESIS; GANGLIONIC EMINENCE; NEURONAL MIGRATION; PROJECTION NEURONS; KALLMANN-SYNDROME	Neural stem cells in the postnatal telencephalic ventricular-subventricular zone (V-SVZ) generate new interneurons, which migrate tangentially through the rostral migratory stream (RMS) into the olfactory bulb (OB). The Sp8 and Sp9 transcription factors are expressed in neuroblasts, as well as in the immature and mature intemeurons in the V-SVZ-RMS-OB system. Here we show that Sp8 and Sp9 coordin…	[Li, Jiwen; Wang, Chunyang; Zhang, Zhuangzhi; Wen, Yan; An, Lei; Liang, Qifei; Xu, Zhejun; Wei, Song; Li, Weiwei; Guo, Teng; Liu, Guoping; Tao, Guangxu; You, Yan; Du, Heng; Fu, Zhuoning; He, Miao; Yang, Zhengang] Fudan Univ, State Key Lab Med Neurobiol, Dept Translat Neurosci, Shanghai Pudong Hosp,Inst Brain Sci, Shanghai 200032, Peoples R China; [Li, Jiwen; Wang, Chunyang; Zhang, Zhuangzhi; Wen,…	Fudan University; Fudan University; University of California System; University of California Santa Cruz; University System of Ohio; University of Cincinnati; Cincinnati Children's Hospital Medical Center; University of California System; University of California San Francisco; University of California System; University of California San Francisco	Yang, ZG (corresponding author), Fudan Univ, State Key Lab Med Neurobiol, 138 Yi Xue Yuan Rd, Shanghai 200032, Peoples R China.;Yang, ZG (corresponding author), Fudan Univ, Inst Brain Sci, 138 Yi Xue Yuan Rd, Shanghai 200032, Peoples R China.	yangz@fudan.edu.cn	Guo, Teng/JRW-6277-2023; He, Miao/AAQ-1044-2020; zhang, zhuangzhi/AAK-5479-2021; An, Lei/GQB-0039-2022; Campbell, Kenneth/ABC-3570-2021; Xu, Zhe/HME-1698-2023	Zhang, Zhuangzhi/0000-0002-9860-6689; Li, Jiwen/0000-0002-1332-4763; Liu, Guoping/0000-0002-2352-1138; Alvarez-Buylla, Arturo/0000-0003-4426-8925; An, Lei/0000-0002-9778-2787;	National Natural Science Foundation of China [31425011, 31630032, 31421091, 31429002]; NIH [NS089777, MH090740, NS044080, MH049428]; National Institute of Mental Health [R01MH049428] Funding Source: NIH RePORTER; National Institute of Neurological Disorders and Stroke [R01NS089777] Funding Source: NIH RePORTER	National Natural Science Foundation of China(National Natural Science Foundation of China (NSFC)); NIH(United States Department of Health & Human ServicesNational Institutes of Health (NIH) - USA); National Institute of Mental Health(United States Department of Health & Human ServicesNational Institutes of Health (NIH) - USANIH National Institute of Mental Health (NIMH)); National Institute of Ne…	Research grants to Z.Y. from National Natural Science Foundation of China (31425011, 31630032, 31421091, and 31429002), research grants to B.C. from NIH (NS089777), K.C. from NIH (MH090740 and NS044080), and J.L. Rubenstein from NIH (MH049428).		76	46	54	1	8	OXFORD UNIV PRESS INC	CARY	JOURNALS DEPT, 2001 EVANS RD, CARY, NC 27513 USA	1047-3211	1460-2199		CEREB CORTEX	Cereb. Cortex	SEP	2018	28	9
J	Swee, DS; Quinton, R				Swee, Du Soon; Quinton, Richard			Managing congenital hypogonadotrophic hypogonadism: a contemporary approach directed at optimizing fertility and long-term outcomes in males	THERAPEUTIC ADVANCES IN ENDOCRINOLOGY AND METABOLISM			English	Review						hypogonadotrophic hypogonadism; Kallmann syndrome; minipuberty; delayed puberty; infertility; spermatogenesis; gonadotrophin therapy	GONADOTROPIN-RELEASING-HORMONE; FOLLICLE-STIMULATING-HORMONE; HUMAN CHORIONIC-GONADOTROPIN; QUALITY-OF-LIFE; CONTINUOUS SUBCUTANEOUS INFUSION; EARLY POSTNATAL TREATMENT; RECOMBINANT HUMAN FSH; CONSTITUTIONAL DELAY; KALLMANN-SYNDROME; DEFICIENT BOYS	Hormonal induction of spermatogenesis offers men with azoospermia due to hypogonadotrophic hypogonadism (HH) the promising prospect of fertility restoration. However, an important exception is the subset of individuals affected by congenital hypogonadotrophic hypogonadism (CHH), also known as Kallmann syndrome if associated with anosmia, who often display dismal responses to fertility induction, …	[Swee, Du Soon] Newcastle Upon Tyne Hosp NHS Fdn Trust, Dept Endocrinol, Royal Victoria Infirm, Newcastle Upon Tyne NE1 4LP, Tyne & Wear, England; [Swee, Du Soon] Newcastle Univ, Inst Med Genet, Newcastle Upon Tyne NE1 3BZ, Tyne & Wear, England; [Quinton, Richard] Royal Victoria Infirm, Newcastle Upon Tyne, Tyne & Wear, England	Newcastle University - UK; Newcastle Upon Tyne Hospitals NHS Foundation Trust; Newcastle University - UK; Newcastle University - UK	Swee, DS (corresponding author), Newcastle Upon Tyne Hosp NHS Fdn Trust, Dept Endocrinol, Royal Victoria Infirm, Newcastle Upon Tyne NE1 4LP, Tyne & Wear, England.;Swee, DS (corresponding author), Newcastle Univ, Inst Med Genet, Newcastle Upon Tyne NE1 3BZ, Tyne & Wear, England.	swee.du.soon@singhealth.com.sg		Swee, Du Soon/0000-0001-8162-6600					80	22	26	0	3	SAGE PUBLICATIONS LTD	LONDON	1 OLIVERS YARD, 55 CITY ROAD, LONDON EC1Y 1SP, ENGLAND	2042-0188	2042-0196		THER ADV ENDOCRINOL	Ther. Adv. Endocrinol. Metab.	FEB 10	2019	10
J	Tian, HN; Yan, Z; Lv, Y; Sun, L; Gang, XK; Wang, GX				Tian, Huining; Yan, Zi; Lv, You; Sun, Lin; Gang, Xiaokun; Wang, Guixia			Eight rare urinary disorders in a patient with Kallmann syndrome A case report	MEDICINE			English	Article						Kallmann syndrome; renal agenesis; dysgenesis; urinary disorders; KAL1	HYPOGONADOTROPIC HYPOGONADISM; MUTATION; GENE; FAMILIES; KAL1	Rationale: Kallmann syndrome (KS) is a rare inherited genetic disorder characterized by hypogonadotropic hypogonadism and hyposmia/anosmia. Early diagnosis is the key to timely treatment and improvement of prognosis in patients with KS. As the most common complication of KS, renal agenesis can provide clues to early diagnosis and treatment for KS. In this article, we report a case of KS with 8 ra…	[Tian, Huining; Yan, Zi; Lv, You; Sun, Lin; Gang, Xiaokun; Wang, Guixia] First Hosp Jilin Univ, Dept Endocrinol & Metab, 71 Xinmin St, Changchun 130021, Jilin, Peoples R China	Jilin University	Wang, GX (corresponding author), First Hosp Jilin Univ, Dept Endocrinol & Metab, 71 Xinmin St, Changchun 130021, Jilin, Peoples R China.	gwang168@jlu.edu.cn			Open subject: Bioinformatics-related Technology in Personalized Precision Diagnosis and Treatment of Diseases [20170623092TC-01]; Innovation Project of Engineering Laboratory for Molecular Diagnosis and Therapy of Endocrine and Metabolic Diseases, Jilin Province [2017C019]; Research Center of Personalized/Percision Medical Engineering and Technology, Jilin Province [20170623005TC]	Open subject: Bioinformatics-related Technology in Personalized Precision Diagnosis and Treatment of Diseases; Innovation Project of Engineering Laboratory for Molecular Diagnosis and Therapy of Endocrine and Metabolic Diseases, Jilin Province; Research Center of Personalized/Percision Medical Engineering and Technology, Jilin Province	This work was supported by Open subject: Bioinformatics-related Technology in Personalized Precision Diagnosis and Treatment of Diseases (grant number 20170623092TC-01), The Innovation Project of Engineering Laboratory for Molecular Diagnosis and Therapy of Endocrine and Metabolic Diseases, Jilin Province (grant number 2017C019) and Research Center of Personalized/Percision Medical Engineering an…		16	1	2	1	6	LIPPINCOTT WILLIAMS & WILKINS	PHILADELPHIA	TWO COMMERCE SQ, 2001 MARKET ST, PHILADELPHIA, PA 19103 USA	0025-7974	1536-5964		MEDICINE	Medicine (Baltimore)	OCT 23	2020	99	43
J	Kirlioglu, SS; Balcioglu, YH; Aydin, PC				Kirlioglu, Simge Seren; Balcioglu, Yasin Hasan; Aydin, Pinar Cetinay			Psychosis in Kallmann Syndrome: a case illustration based on possible genetic liability	ANADOLU PSIKIYATRI DERGISI-ANATOLIAN JOURNAL OF PSYCHIATRY			English	Article						growth factors; Kallmann Syndrome; schizophrenia	GONADOTROPIN-RELEASING-HORMONE; SCHIZOPHRENIA; MODEL	Kallmann Syndrome (KS) is an uncommon disorder caused by a deficient production or secretion of gonadotropin-releasing hormone (GnRH) and manifests with an absence of spontaneous puberty and impaired sense of smell. Multiple inheritance patterns have been recognized in the etiology. KS and psychosis have occasionally been considered to originate in similar predisposing genetic profile. Defective …	[Kirlioglu, Simge Seren; Balcioglu, Yasin Hasan; Aydin, Pinar Cetinay] Bakirkoy Prof Dr Mazhar Osman Training & Res Hosp, Dept Psychiat, Istanbul, Turkey	Istanbul Bakirkoy Mental Health & Neurology Training & Research Hospital	Kirlioglu, SS (corresponding author), Bakirkoy Prof Dr Mazhar Osman Training & Res Hosp, Istanbul, Turkey.	simgekirlioglu@gmail.com	Kirlioglu Balcioglu, Simge Seren/GQQ-6459-2022; Balcioglu, Yasin/T-6914-2019; BALCIOGLU, YASIN HASAN/T-6914-2019	BALCIOGLU, YASIN HASAN/0000-0002-1336-1724					15	1	1	0	0	CUMHURIYET UNIV TIP FAK PSIKIYATRI ANABILIM DALI	SIVAS	CUMHURIYET UNIV TIP FAK PSIKIYATRI ABD, SIVAS, 58140, TURKEY	1302-6631			ANADOLU PSIKIYATR DE	Anadolu Psikiyatr. Derg.		2018	19	4
J	Lattanzi, R; Miele, R				Lattanzi, Roberta; Miele, Rossella			Genetic Polymorphisms of Prokineticins and Prokineticin Receptors Associated with Human Disease	LIFE-BASEL			English	Review						prokineticins; prokineticin receptors; G-protein-coupled receptors; polymorphisms	ENDOTHELIAL-GROWTH-FACTOR; METHAMPHETAMINE USE DISORDER; FACTOR EG-VEGF; KALLMANN-SYNDROME; INFLAMMATORY RESPONSE; HORMONE DEFICIENCY; BIPOLAR PEDIGREES; MOLECULAR-CLONING; OLFACTORY-BULB; PROKR2	Prokineticins (PKs) are low molecular weight proteins that exert their effects by binding to two seven-transmembrane G-protein-coupled receptors (prokineticin receptors, PKRs). The prokineticin system is an important player in the development of various diseases. Several polymorphisms that are associated with infertility, neuroendocrine disorders, Hirschsprung's syndrome (HSCR), idiopathic centra…	[Lattanzi, Roberta] Sapienza Univ Rome, Dept Physiol & Pharmacol Vittorio Erspamer, Piazzale Aldo Moro 5, I-00185 Rome, Italy; [Miele, Rossella] Sapienza Univ Rome, Inst Mol Biol & Pathol, Dept Biochem Sci A Rossi Fanelli, CNR, Piazzale Aldo Moro 5, I-00185 Rome, Italy	Sapienza University Rome; Consiglio Nazionale delle Ricerche (CNR); Istituto di Biologia e Patologia Molecolari (IBPM-CNR); Sapienza University Rome	Lattanzi, R (corresponding author), Sapienza Univ Rome, Dept Physiol & Pharmacol Vittorio Erspamer, Piazzale Aldo Moro 5, I-00185 Rome, Italy.;Miele, R (corresponding author), Sapienza Univ Rome, Inst Mol Biol & Pathol, Dept Biochem Sci A Rossi Fanelli, CNR, Piazzale Aldo Moro 5, I-00185 Rome, Italy.	roberta.lattanzi@uniroma1.it; rossella.miele@uniroma1.it			Sapienza, University of Rome	Sapienza, University of Rome	This research was supported in part by a grant from Sapienza, University of Rome.		130	0	0	0	1	MDPI	BASEL	ST ALBAN-ANLAGE 66, CH-4052 BASEL, SWITZERLAND		2075-1729		LIFE-BASEL	Life-Basel	OCT	2024	14	10
J	Gach, A; Pinkier, I; Wysocka, U; Salachna, D; Szarras-Czapnik, M; Pietrzyk, A; Sakowicz, A; Nykel, A; Rutkowska, L; Rybak-Krzyszkowska, M; Socha, M; Jamsheer, A; Jakubowski, L				Gach, Agnieszka; Pinkier, Iwona; Wysocka, Urszula; Salachna, Dominik; Szarras-Czapnik, Maria; Pietrzyk, Aleksandra; Sakowicz, Agata; Nykel, Anna; Rutkowska, Lena; Rybak-Krzyszkowska, Magda; Socha, Magda; Jamsheer, Aleksander; Jakubowski, Lucjusz			New findings in oligogenic inheritance of congenital hypogonadotropic hypogonadism	ARCHIVES OF MEDICAL SCIENCE			English	Article						Kallmann syndrome; hypothalamic-pituitary-gonadal axis; oligogenicity	GONADOTROPIN-RELEASING-HORMONE; FAMILIAL CHARGE SYNDROME; KALLMANN-SYNDROME; DIGENIC MUTATIONS; CHD7 GENE; SEMA3A; POLR3B	Introduction: Congenital hypogonadotropic hypogonadism results from a dysfunction of the hypothalamic-pituitary-gonadal axis, which is essential for the development and function of the reproductive system. It may be associated with anosmia, referred to as Kallmann syndrome, or a normal sense of smell. Numerous studies have proven that hypogonadotropic hypogonadism is not simply a monogenic Mendel…	[Gach, Agnieszka; Pinkier, Iwona; Wysocka, Urszula; Salachna, Dominik; Nykel, Anna; Rutkowska, Lena; Jakubowski, Lucjusz] Polish Mothers Mem Hosp, Dept Genet, Res Inst, 281-289 Rzgowska St, PL-93338 Lodz, Poland; [Szarras-Czapnik, Maria] Childrens Mem Hlth Inst, Dept Endocrinol & Diabetol, Warsaw, Poland; [Pietrzyk, Aleksandra] Univ Zielona Gora, Fac Med & Hlth Sci, Dept Genet & Pathomorphol, Zie…	Polish Mother's Memorial Hospital - Research Institute; Children's Memorial Health Institute; University of Zielona Gora; Medical University Lodz; Jagiellonian University; Collegium Medicum Jagiellonian University; Poznan University of Medical Sciences	Gach, A (corresponding author), Polish Mothers Mem Hosp, Dept Genet, Res Inst, 281-289 Rzgowska St, PL-93338 Lodz, Poland.	a.gach@iczmp.edu.pl	Jamsheer, Aleksander/AAF-2252-2020; Pietrzyk, Aleksandra/JMC-0862-2023; Gach, Agnieszka/ACA-5313-2022; Rybak-Krzyszkowska, Magda/AAX-7848-2021	Jamsheer, Aleksander/0000-0003-4058-3901; Rutkowska, Lena/0000-0003-2120-9842; Nykel, Anna/0000-0003-1479-334X; Wysocka, Urszula/0000-0002-0098-9846;	National Sci-ence Centre, Poland [2014/13/B/NZ5/03102]; Polish Mother's Memorial Hospital Research Institute, Lodz, Poland	National Sci-ence Centre, Poland(National Science Centre, Poland); Polish Mother's Memorial Hospital Research Institute, Lodz, Poland	This work was supported by The National Sci-ence Centre, Poland (grant number 2014/13/B/NZ5/03102) and by the Polish Mother's Memorial Hospital Research Institute, Lodz, Poland (statuto-ry funding) . We would like to thank all the patients and their parents who agreed to participate in this study.		37	9	9	1	13	TERMEDIA PUBLISHING HOUSE LTD	POZNAN	KLEEBERGA ST 2, POZNAN, 61-615, POLAND	1734-1922	1896-9151		ARCH MED SCI	Arch. Med. Sci.	MAR	2022	18	2
J	Miura, K; Miura, S; Yoshiura, K; Seminara, S; Hamaguchi, D; Niikawa, N; Masuzaki, H				Miura, Kiyonori; Miura, Shoko; Yoshiura, Koh-ichiro; Seminara, Stephanie; Hamaguchi, Daisuke; Niikawa, Norio; Masuzaki, Hideaki			A case of Kallmann syndrome carrying a missense mutation in alternatively spliced exon 8A encoding the immunoglobulin-like domain IIIb of fibroblast growth factor receptor 1	HUMAN REPRODUCTION			English	Article						Kallmann syndrome; FGFR1b mutation; fibroblast growth factor receptor 1 isoform expression	OF-FUNCTION MUTATIONS; FGFR1; GENE; ADHESION	Fibroblast growth factor receptor 1 (FGFR1) is one of the causative genes for Kallmann syndrome (KS), which is characterized by isolated hypogonadotropic hypogonadism with anosmia/hyposmia. The third immunoglobulin-like domain (D3) of FGFR1 has the isoforms FGFR1-IIIb and FGFR1-IIIc, which are generated by alternative splicing of exons 8A and 8B, respectively. To date, the only mutations to have …	[Miura, Kiyonori; Miura, Shoko; Hamaguchi, Daisuke; Masuzaki, Hideaki] Nagasaki Univ, Grad Sch Biomed Sci, Dept Obstet & Gynecol, Nagasaki 852, Japan; [Yoshiura, Koh-ichiro] Nagasaki Univ, Grad Sch Biomed Sci, Dept Human Genet, Nagasaki 852, Japan; [Seminara, Stephanie] Massachusetts Gen Hosp, Reprod Endocrine Unit, Boston, MA 02114 USA; [Niikawa, Norio] Hokkaido Univ, Res Inst Personalized Hlth …	Nagasaki University; Nagasaki University; Harvard University; Harvard University Medical Affiliates; Massachusetts General Hospital; Hokkaido University	Miura, K (corresponding author), Nagasaki Univ, Grad Sch Biomed Sci, Dept Obstet & Gynecol, 1-7-1 Sakamoto, Nagasaki 852, Japan.	kiyonori@nagasaki-u.ac.jp			Science and Technology Agency (JST) [15-B09]; Naito Foundation, by Grant-in-Aid for Young Scientists; Ministry of Education, Sports, Culture, Science and Technology of Japan [21791567]; Ministry of Health, Labor and Welfare [20C-1]; Nagasaki University, Japan; Grants-in-Aid for Scientific Research [21791567] Funding Source: KAKEN	Science and Technology Agency (JST)(Japan Science & Technology Agency (JST)); Naito Foundation, by Grant-in-Aid for Young Scientists(Ministry of Education, Culture, Sports, Science and Technology, Japan (MEXT)Japan Society for the Promotion of ScienceGrants-in-Aid for Scientific Research (KAKENHI)); Ministry of Education, Sports, Culture, Science and Technology of Japan(Ministry of Education, Cul…	K. M. was supported, in part, by Seeds (No. 15-B09) from the Japan Science and Technology Agency (JST), by grants from the Naito Foundation, by Grant-in-Aid for Young Scientists (B) (no.21791567) from the Ministry of Education, Sports, Culture, Science and Technology of Japan, by a Grant for Child Health and Development (20C-1) from the Ministry of Health, Labor and Welfare, and by Grant-in-Aid f…		19	4	8	0	2	OXFORD UNIV PRESS	OXFORD	GREAT CLARENDON ST, OXFORD OX2 6DP, ENGLAND	0268-1161	1460-2350		HUM REPROD	Hum. Reprod.	APR	2010	25	4
J	Dwyer, AA; Smith, N; Quinton, R				Dwyer, Andrew A.; Smith, Neil; Quinton, Richard			Psychological Aspects of Congenital Hypogonadotropic Hypogonadism	FRONTIERS IN ENDOCRINOLOGY			English	Review						coping; hypogonadotropic hypogonadism; kallmann syndrome; patient activation; patient centered care; patient experience; transitional care	QUALITY-OF-LIFE; SECONDARY SEXUAL CHARACTERISTICS; GONADOTROPIN-RELEASING-HORMONE; BONE-MINERAL DENSITY; REPLACEMENT THERAPY; PEDIATRIC RESEARCH; KALLMANN-SYNDROME; DELAYED PUBERTY; INDUCTION; DIAGNOSIS	Congenital hypogonadotropic hypogonadism/Kallmann syndrome (CHH/KS) is a rare, treatable form of infertility. Like other rare disease patients, individuals with CHH/KS frequently experience feelings of isolation, shame, and alienation. Unlike many rare diseases, CHH/KS is not life threatening and effective treatments are available. Nevertheless, it remains a profoundly life-altering condition wit…	[Dwyer, Andrew A.] Boston Coll, William F Connell Sch Nursing, Boston, MA USA; [Dwyer, Andrew A.] Massachusetts Gen Hosp, Reprod Endocrine Unit, Boston, MA 02114 USA; [Smith, Neil] Int Patient Support Grp Hypogonadotrop Hypogonadi, London, England; [Quinton, Richard] Univ Newcastle Tyne, Newcastle Tyne Hosp Fdn NHS Trust, Royal Victoria Infirm, Newcastle Upon Tyne, Tyne & Wear, England; [Quinton,…	Boston College; Harvard University; Harvard University Medical Affiliates; Massachusetts General Hospital; Newcastle Upon Tyne Hospitals NHS Foundation Trust; Newcastle University - UK; Newcastle University - UK	Dwyer, AA (corresponding author), Boston Coll, William F Connell Sch Nursing, Boston, MA USA.;Dwyer, AA (corresponding author), Massachusetts Gen Hosp, Reprod Endocrine Unit, Boston, MA 02114 USA.;Quinton, R (corresponding author), Univ Newcastle Tyne, Newcastle Tyne Hosp Fdn NHS Trust, Royal Victoria Infirm, Newcastle Upon Tyne, Tyne & Wear, England.;Quinton, R (corresponding author), Univ Newca…	andrew.dwyer@bc.edu; Richard.Quinton@nuth.nhs.uk	Dwyer, Andrew/D-8099-2012	Dwyer, Andrew/0000-0002-7023-6794					65	32	33	0	10	FRONTIERS MEDIA SA	LAUSANNE	AVENUE DU TRIBUNAL FEDERAL 34, LAUSANNE, CH-1015, SWITZERLAND	1664-2392			FRONT ENDOCRINOL	Front. Endocrinol.	JUL 5	2019	10
J	Xu, WW; Zhou, WB; Lin, HY; Ye, D; Chen, GP; Dong, FQ; Shen, JG				Xu, Weiwei; Zhou, Weibin; Lin, Haiyang; Ye, Dan; Chen, Guoping; Dong, Fengqin; Shen, Jianguo			A novel heterozygous mutation of CHD7 gene in a Chinese patient with Kallmann syndrome: a case report	BMC ENDOCRINE DISORDERS			English	Article						Kallmann syndrome; CHD7 gene; Idiopathic hypogonadotropic hypogonadism; Heterozygous mutation; Case report	CONGENITAL HYPOGONADOTROPIC HYPOGONADISM; CHARGE SYNDROME; PROTEIN	Background: Variants of chromodomain helicase DNA binding protein 7 (CHD7) gene are commonly associated with Kallmann syndrome (KS) and account for 5-6% of idiopathic hypogonadotropic hypogonadism (IHH) cases. Here we report a novel mutation of CHD7 gene in a patient with KS, which may contribute to the better understanding of KS. Case presentation: A 29-year-old male patient with KS and a chief …	[Xu, Weiwei; Zhou, Weibin; Ye, Dan; Chen, Guoping; Dong, Fengqin; Shen, Jianguo] Zhejiang Univ, Affiliated Hosp 1, Sch Med, Dept Endocrinol & Metab, 79 Qing Chun Rd, Hangzhou 310003, Zhejiang, Peoples R China; [Lin, Haiyang] Wenzhou Med Univ, Affiliated Wenling Hosp, Dept Endocrinol, 333 S Chuanan Rd, Wenling 317500, Zhejiang, Peoples R China	Zhejiang University; Wenzhou Medical University	Shen, JG (corresponding author), Zhejiang Univ, Affiliated Hosp 1, Sch Med, Dept Endocrinol & Metab, 79 Qing Chun Rd, Hangzhou 310003, Zhejiang, Peoples R China.	jgshen@zju.edu.cn	lin, haiyang/MIO-9038-2025; Xu, Weiwei/LYP-1658-2024; Zhou, Weibin/LYP-2784-2024		National Natural Science Foundation of China [81701365]; Zhejiang Province Public Welfare Technology Application Research Project [2018KY363]	National Natural Science Foundation of China(National Natural Science Foundation of China (NSFC)); Zhejiang Province Public Welfare Technology Application Research Project	This article is supported by National Natural Science Foundation of China No. 81701365 from Guoping Chen and Zhejiang Province Public Welfare Technology Application Research Project No. 2018KY363 from Weiwei Xu. The funding bodies played no role in the design of the study and collection, analysis, and interpretation of data and in writing the manuscript.		19	0	1	0	8	BMC	LONDON	CAMPUS, 4 CRINAN ST, LONDON N1 9XW, ENGLAND		1472-6823		BMC ENDOCR DISORD	BMC Endocr. Disord.	SEP 25	2021	21	1
J	Dwyer, AA; Raivio, T; Pitteloud, N				Dwyer, Andrew A.; Raivio, Taneli; Pitteloud, Nelly			Gonadotrophin replacement for induction of fertility in hypogonadal men	BEST PRACTICE & RESEARCH CLINICAL ENDOCRINOLOGY & METABOLISM			English	Article						GnRH deficiency; Kallmann syndrome; hypogonadotrophic hypogonadism; male fertility; gonadotrophin therapy; fertility treatment; fertility outcomes	HUMAN CHORIONIC-GONADOTROPIN; FOLLICLE-STIMULATING-HORMONE; INTRACYTOPLASMIC SPERM INJECTION; HUMAN MENOPAUSAL GONADOTROPIN; RECOMBINANT HUMAN FSH; ANTIMULLERIAN HORMONE; LUTEINIZING-HORMONE; KALLMANN-SYNDROME; MALE-INFERTILITY; AZOOSPERMIC MEN	Congenital hypogonadotrophic hypogonadism (CHH) is a rare form of infertility caused by deficient secretion or action of gonadotrophin-releasing hormone. There is no consensus regarding the optimal approach to fertility treatment in CHH men. In most cases, appropriate hormonal treatment with human chorionic gonadotrophin with or without follicle stimulating hormone will induce testicular developm…	[Dwyer, Andrew A.; Pitteloud, Nelly] CHU Vaudois, Endocrinol Diabet & Metab Serv, CH-1011 Lausanne, Switzerland; [Raivio, Taneli] Univ Helsinki, Inst Biomed Physiol, Helsinki, Finland; [Raivio, Taneli] Helsinki Univ Cent Hosp, Childrens Hosp, Helsinki, Finland; [Pitteloud, Nelly] Univ Lausanne, Fac Biol & Med, CHU Vaudois, Inst Physiol & Endocrinol,Diabet & Metab Serv, CH-1011 Lausanne, Switzerla…	University of Lausanne; Centre Hospitalier Universitaire Vaudois (CHUV); University of Helsinki; University of Helsinki; Helsinki University Central Hospital; University of Lausanne; Centre Hospitalier Universitaire Vaudois (CHUV)	Pitteloud, N (corresponding author), CHU Vaudois, Endocrinol Diabet & Metab Serv, Rue Bugnon 46,BH19-701, CH-1011 Lausanne, Switzerland.	andrew.dwyer@chuv.ch; Traivio@mappi.helsinki.fi; nelly.pitteloud@chuv.ch	; PITTELOUD, Nelly/K-2709-2014; Dwyer, Andrew/D-8099-2012	Raivio, Taneli/0000-0001-5385-434X; Dwyer, Andrew/0000-0002-7023-6794					99	70	75	0	7	ELSEVIER SCI LTD	OXFORD	THE BOULEVARD, LANGFORD LANE, KIDLINGTON, OXFORD OX5 1GB, OXON, ENGLAND	1521-690X	1532-1908		BEST PRACT RES CL EN	Best Pract. Res. Clin. Endoc. Metab.	JAN	2015	29	1
J	Thurman, RD; Kathir, KM; Rajalingam, D; Kumar, TKS				Thurman, Ryan D.; Kathir, Karuppanan Muthusamy; Rajalingam, Dakshinamurthy; Kumar, Thallapuranam K. Suresh			Molecular basis for the Kallmann syndrome-linked fibroblast growth factor receptor mutation	BIOCHEMICAL AND BIOPHYSICAL RESEARCH COMMUNICATIONS			English	Article						Fibroblast growth factor receptor; Fibroblast growth factor; Kallmann's syndrome; Nuclear magnetic resonance spectroscopy	IDIOPATHIC HYPOGONADOTROPIC HYPOGONADISM; LIMITED PROTEOLYSIS; STRUCTURAL BASIS; ACTIVATION; PROTEIN; GENE; MECHANISM; FGFR1	Kallmann syndrome (KS) is a developmental disease that expresses in patients as hypogonadotropic hypogonadism and anosmia. KS is commonly associated with mutations in the extracellular D2 domain of the fibroblast growth factor receptor (FGFR). In this study, for the first time, the molecular basis for the FGFR associated KS mutation (A168S) is elucidated using a variety of biophysical experiments…	[Thurman, Ryan D.; Kathir, Karuppanan Muthusamy; Rajalingam, Dakshinamurthy; Kumar, Thallapuranam K. Suresh] Univ Arkansas, Dept Chem & Biochem, Fayetteville, AR 72701 USA	University of Arkansas System; University of Arkansas Fayetteville	Kumar, TKS (corresponding author), Univ Arkansas, Dept Chem & Biochem, Fayetteville, AR 72701 USA.	sthalla@uark.edu	Kumar, Suresh Thallapuranam/R-5606-2016; Kumar, Suresh/R-5606-2016	Kumar, Suresh Thallapuranam/0000-0001-7262-1373;	National Institute of General Medical Sciences, a component of the National Institutes of Health (NIH) [P30 GM103450-03]; Department of Energy [DE-02-01ER1 5161]; Arkansas Bioscience Institute	National Institute of General Medical Sciences, a component of the National Institutes of Health (NIH); Department of Energy(United States Department of Energy (DOE)); Arkansas Bioscience Institute	This publication was made possible by Grant Number P30 GM103450-03 from the National Institute of General Medical Sciences, a component of the National Institutes of Health (NIH). Financial support from Department of Energy (DE-02-01ER1 5161) and the Arkansas Bioscience Institute are also gratefully acknowledged.		23	7	9	0	11	ACADEMIC PRESS INC ELSEVIER SCIENCE	SAN DIEGO	525 B ST, STE 1900, SAN DIEGO, CA 92101-4495 USA	0006-291X			BIOCHEM BIOPH RES CO	Biochem. Biophys. Res. Commun.	AUG 31	2012	425	3
J	McCabe, MJ; Hu, YL; Gregory, LC; Gaston-Massuet, C; Alatzoglou, KS; Saldanha, JW; Gualtieri, A; Thankamony, A; Hughes, I; Townshend, S; Martinez-Barbera, JP; Bouloux, PM; Dattani, MT				McCabe, Mark J.; Hu, Youli; Gregory, Louise C.; Gaston-Massuet, Carles; Alatzoglou, Kyriaki S.; Saldanha, Jose W.; Gualtieri, Angelica; Thankamony, Ajay; Hughes, Ieuan; Townshend, Sharron; Martinez-Barbera, Juan-Pedro; Bouloux, Pierre-Marc; Dattani, Mehul T.			Novel application of luciferase assay for the in vitro functional assessment of KAL1 variants in three females with septo-optic dysplasia (SOD)	MOLECULAR AND CELLULAR ENDOCRINOLOGY			English	Article						Luciferase assay; Septo-optic dysplasia; KAL1; Kallmann syndrome; Females	GONADOTROPIN-RELEASING-HORMONE; IDIOPATHIC HYPOGONADOTROPIC HYPOGONADISM; TRANSCRIPTION FACTORS HESX1; LINKED KALLMANN-SYNDROME; MOLECULAR ANALYSIS; HEPARAN-SULFATE; GENE; ANOSMIN-1; DEFICIENCY; MUTATIONS	KAL1 is implicated in 5% of Kallmann syndrome cases, a disorder which genotypically overlaps with septo-optic dysplasia (SOD). To date, a reporter-based assay to assess the functional consequences of KAL1 mutations is lacking. We aimed to develop a luciferase assay for novel application to functional assessment of rare KAL1 mutations detected in a screen of 422 patients with SOD. Quantitative ana…	[McCabe, Mark J.; Gregory, Louise C.; Alatzoglou, Kyriaki S.; Dattani, Mehul T.] UCL Inst Child Hlth, Genet & Genom Med Programme, Sect Genet & Epigenet Hlth & Dis, London, England; [McCabe, Mark J.] St Vincents Hosp, Garvan Inst Med Res, Kinghorn Ctr Clin Genom, Darlinghurst, NSW 2010, Australia; [McCabe, Mark J.] UNSW Australia, St Vincents Clin Sch, Sydney, NSW, Australia; [Hu, Youli; Bouloux,…	University of London; University College London; Garvan Institute of Medical Research; NSW Health; St Vincents Hospital Sydney; University of New South Wales Sydney; University of London; University College London; Royal Free London NHS Foundation Trust; UCL Medical School; University of London; University College London; Nanjing Medical University; University of London; University College London…	Dattani, MT (corresponding author), UCL Inst Child Hlth, 30 Guilford St, London WC1N 1EH, England.	m.dattani@ucl.ac.uk	; Martinez-Barbera, Juan/AAE-9284-2020	Martinez-Barbera, Juan Pedro/0000-0002-5292-7276; McCabe, Mark/0000-0003-1346-6419; GREGORY PhD, Dr LOUISE CHERYL/0000-0001-7463-5365	Birth Defect Foundation-Newlife Project [08-09/29]; British Society for Paediatric Endocrinology and Diabetes; Great Ormond Street Hospital Children's Charity; Wellcome Trust [084361, 086545]; National Institute for Health Research, Great Ormond Street Hospital for Children/UCL Institute of Child Health Specialist Biomedical Research Centre [11ND01]; Medical College of Saint Bartholomew's Hospita…	Birth Defect Foundation-Newlife Project; British Society for Paediatric Endocrinology and Diabetes; Great Ormond Street Hospital Children's Charity; Wellcome Trust(Wellcome Trust); National Institute for Health Research, Great Ormond Street Hospital for Children/UCL Institute of Child Health Specialist Biomedical Research Centre; Medical College of Saint Bartholomew's Hospital Trust Charitable Tr…	This work was supported by Birth Defect Foundation-Newlife Project Grant 08-09/29 (to M.J.M and M.T.D) and in part by a grant from the British Society for Paediatric Endocrinology and Diabetes (to M.T.D). M.T.D is also funded by Great Ormond Street Hospital Children's Charity. This work was further supported by Wellcome Trust Grants 084361 and 086545 (to J.-P.M.-B, M.T.D, and L.C.G) and by the Na…		45	14	14	0	5	ELSEVIER IRELAND LTD	CLARE	ELSEVIER HOUSE, BROOKVALE PLAZA, EAST PARK SHANNON, CO, CLARE, 00000, IRELAND	0303-7207			MOL CELL ENDOCRINOL	Mol. Cell. Endocrinol.	DEC 5	2015	417	C
J	Eskici, N; Madhusudan, S; Vaaralahti, K; Yellapragada, V; Gomez-Sanchez, C; Kärkinen, J; Almusa, H; Brandstack, N; Miettinen, PJ; Wang, YF; Raivio, T				Eskici, Nazli; Madhusudan, Shrinidhi; Vaaralahti, Kirsi; Yellapragada, Venkatram; Gomez-Sanchez, Celia; Karkinen, Juho; Almusa, Henrikki; Brandstack, Nina; Miettinen, Paivi J.; Wang, Yafei; Raivio, Taneli			Congenital hypogonadotropic hypogonadism in a patient with a de novo POGZ mutation	EUROPEAN JOURNAL OF ENDOCRINOLOGY			English	Article						congenital hypogonadotropic hypogonadism; Kallmann syndrome; POGZ; GnRH neurons; puberty	KALLMANN-SYNDROME; MUTATIONS; POGZ; EXPRESSION; FETAL; PAX6; VARIANTS; NEURONS; CELLS	Objective: Congenital hypogonadotropic hypogonadism (CHH) is a rare, genetically heterogeneous reproductive disorder caused by gonadotropin-releasing hormone (GnRH) deficiency. Approximately half of CHH patients also have decreased or absent sense of smell, that is, Kallmann syndrome (KS). We describe a patient with White-Sutton syndrome (developmental delay and autism spectrum disorder) and KS d…	[Eskici, Nazli; Madhusudan, Shrinidhi; Vaaralahti, Kirsi; Yellapragada, Venkatram; Gomez-Sanchez, Celia; Wang, Yafei; Raivio, Taneli] Univ Helsinki, Fac Med, Stem Cells & Metab Res Program STEMM, Helsinki 00014, Finland; [Eskici, Nazli; Madhusudan, Shrinidhi; Vaaralahti, Kirsi; Yellapragada, Venkatram; Gomez-Sanchez, Celia; Karkinen, Juho; Wang, Yafei; Raivio, Taneli] Univ Helsinki, Fac Med, Medi…	University of Helsinki; University of Helsinki; University of Helsinki; Helsinki University Central Hospital; University of Helsinki; University of Helsinki; Helsinki University Central Hospital; University of Helsinki; University of Helsinki	Raivio, T (corresponding author), Biomedicum Helsinki, Dept Physiol, Haartmaninkatu 8, Helsinki 00290, Finland.	taneli.raivio@helsinki.fi	Eskici, Nazli/GQQ-2047-2022; zhang, weidi/JEF-7121-2023	Gomez Sanchez, Celia/0000-0003-2230-9669; Eskici, Nazli/0000-0003-0460-0700; Miettinen, Paivi/0000-0002-5184-9616;	We acknowledge Biomedicum Imaging Unit and Flow Cytometry Facility (University of Helsinki) for providing resources and services. We thank Kristiina Pulli for her support during the review of the manuscript. N.E., Y.W., and T.R.: conceptualization. N.E., S	We acknowledge Biomedicum Imaging Unit and Flow Cytometry Facility (University of Helsinki) for providing resources and services. We thank Kristiina Pulli for her support during the review of the manuscript. N.E., Y.W., and T.R.: conceptualization. N.E., S	We acknowledge Biomedicum Imaging Unit and Flow Cytometry Facility (University of Helsinki) for providing resources and services. We thank Kristiina Pulli for her support during the review of the manuscript. N.E., Y.W., and T.R.: conceptualization. N.E., S.M., V.Y., and C.G-S.: experiments. J.K. and H.A.: data analysis. N.E.: writing-original draft. N.E., K.V., Y.W., P.J.M., J.K., H.A., N.B., and…		67	1	2	0	5	OXFORD UNIV PRESS	OXFORD	GREAT CLARENDON ST, OXFORD OX2 6DP, ENGLAND	0804-4643	1479-683X		EUR J ENDOCRINOL	Eur. J. Endocrinol.	AUG 2	2023	189	2
J	Qu, QY; Liu, JF; Ni, DF; Zhang, QH; Yang, DZ; Wang, NY; Wu, XY; Han, HL				Qu, Qiuyi; Liu, Jianfeng; Ni, Daofeng; Zhang, Qiuhang; Yang, Dazhang; Wang, Naya; Wu, Xueyan; Han, Honglei			Diagnosis and Clinical Characteristics of Congenital Anosmia: Case Series Report	JOURNAL OF OTOLARYNGOLOGY-HEAD & NECK SURGERY			English	Article						CHARGE syndrome; congenital anosmia; diagnosis; isolated anosmia; Kallmann syndrome; magnetic resonance imaging	OLFACTORY-BULB VOLUME; KALLMANN-SYNDROME; CHARGE ASSOCIATION; MR EVALUATION; POTENTIALS; ANOMALIES; CHILDREN; SMELL	Objective: Congenital anosmia is extremely rare and tends to present late. We report on a series of patients with congenital anosmia to analyze its clinical characteristics and present illustrative cases. Design: Retrospective chart review. Settings: Tertiary care centre. Methods: Thirty-five patients with congenital anosmia were reviewed. A thorough medical history taking, physical examination, …	[Liu, Jianfeng; Zhang, Qiuhang; Yang, Dazhang; Wang, Naya; Han, Honglei] China Japan Friendship Hosp, Dept Otorhinolaryngol, Beijing 100029, Peoples R China; [Qu, Qiuyi] Capital Univ Med Sci, Xuanwu Hosp, Dept Otorhinolaryngol Head & Neck Surg, Beijing, Peoples R China; [Ni, Daofeng] Beijing Union Med Coll Hosp, Dept Otorhinolaryngol, Beijing, Peoples R China; [Wu, Xueyan] Beijing Union Med Coll …	China-Japan Friendship Hospital; Capital Medical University; Chinese Academy of Medical Sciences - Peking Union Medical College; Peking Union Medical College Hospital; Chinese Academy of Medical Sciences - Peking Union Medical College; Peking Union Medical College Hospital	Liu, JF (corresponding author), China Japan Friendship Hosp, Dept Otorhinolaryngol, E Yinghua Rd, Beijing 100029, Peoples R China.	mmconfucius@163.com	Liu, Jianfeng/AFN-0993-2022	Liu, Jianfeng/0000-0003-4071-6719	National Natural Science Foundation of China [30801281]	National Natural Science Foundation of China(National Natural Science Foundation of China (NSFC))	Financial disclosure of authors: This study was supported by a National Natural Science Foundation of China grant (number 30801281).		31	16	18	0	20	BMC	LONDON	CAMPUS, 4 CRINAN ST, LONDON N1 9XW, ENGLAND	1916-0216			J OTOLARYNGOL-HEAD N	J. Otolaryngol-Head Neck Surg.	DEC	2010	39	6
[truncated: 640 more rows]
[truncated: 22 more columns]

## Sheet: valid data(508)
序号	Publication Type	Authors	Book Authors	Book Editors	Book Group Authors	Author Full Names	Book Author Full Names	Group Authors	Article Title	Source Title	Book Series Title	Book Series Subtitle	Language	Document Type	Conference Title	Conference Date	Conference Location	Conference Sponsor	Conference Host	Author Keywords	Keywords Plus	Abstract	Addresses	Affiliations	Reprint Addresses	Email Addresses	Researcher Ids	ORCIDs	Funding Orgs	Funding Name Preferred	Funding Text	Cited References	Cited Reference Count	Times Cited, WoS Core	Times Cited, All Databases	180 Day Usage Count	Since 2013 Usage Count	Publisher	Publisher City	Publisher Address	ISSN	eISSN	ISBN	Journal Abbreviation	Journal ISO Abbreviation	Publication Date	Publication Year	Volume	Issue
[truncated: 508 more rows]
[truncated: 23 more columns]

## Sheet: deleted data(342)
Publication Type	Authors	Book Authors	Book Editors	Book Group Authors	Author Full Names	Book Author Full Names	Group Authors	Article Title	Article Title	Source Title	Book Series Title	Book Series Subtitle	Language	Document Type	Conference Title	Conference Date	Conference Location	Conference Sponsor	Conference Host	Author Keywords	Keywords Plus	Abstract	Addresses	Affiliations	Reprint Addresses	Email Addresses	Researcher Ids	ORCIDs	Funding Orgs	Funding Name Preferred	Funding Text	Cited References	Cited Reference Count	Times Cited, WoS Core	Times Cited, All Databases	180 Day Usage Count	Since 2013 Usage Count	Publisher	Publisher City	Publisher Address	ISSN	eISSN	ISBN	Journal Abbreviation	Journal ISO Abbreviation	Publication Date	Publication Year	Volume	Issue
[truncated: 342 more rows]
[truncated: 23 more columns]
